# Supplementary material for: Alcohol Use Disorder Polygenic Score Compared With Family History and ADH1B
Source: JAMA Netw Open. 2024 Dec 30;7(12):e2452705. doi: 10.1001/jamanetworkopen.2024.52705 (PMC11686414; doi:10.1001/jamanetworkopen.2024.52705)
Supplement: Supplement 2. — eTable 1. Polygenic Score (PGS) Analysis Results in the Screening Stage eTable 2. The 9154 Single-Nucleotide Variants and Their Weights eTable 3. Polygenic Score (PGS) Analysis Results After Excluding rs1229984 T Allele Carriers [file jamanetwopen-e2452705-s002.xlsx]

## Sheet: Table of Contents
Lai D, Zhang M, Abreu M, et al. Alcohol use disorder polygenic score compared with family history and ADH1B. JAMA Netw Open. 2024;7(12):e2452705. doi:10.1001/jamanetworkopen.2024.52705
This supplemental material has been provided by the authors to give readers additional information about their work.
eTable 1. Polygenic Score (PGS) Analysis Results in the Screening Stage
eTable 2. The 9154 Single-Nucleotide Variants and Their Weights
eTable 3. Polygenic Score (PGS) Analysis Results After Excluding rs1229984 T Allele Carriers

## Sheet: eTable 1
eTable 1. Polygenic Score (PGS) Analysis Results in the Screening Stage
P thresholds	kb	r2	PGS threshold	OR	OR.low	OR.up	beta	SE	P value	# case in high/low-risk group	# control in high/low-risk group	# case in other group	# control in other group	# SNVs
1	250	0.1	Top 5%	2.1087	1.5817	2.8114	0.7461	0.1467	3.68966e-07	370	70	5953	2406	91686
1	250	0.1	Top 10%	2.0374	1.6654	2.4925	0.7117	0.1029	4.5639e-12	734	146	5589	2330	91686
1	250	0.1	Top 15%	1.8994	1.6068	2.2454	0.6415	0.0854	5.70655e-14	1081	239	5242	2237	91686
1	250	0.1	Top 20%	1.8443	1.5941	2.1338	0.6121	0.0744	2.22045e-16	1419	341	4904	2135	91686
1	250	0.1	Top 25%	1.8814	1.6487	2.1469	0.632	0.0674	3.12853e-20	1769	431	4554	2045	91686
1	250	0.1	Top 30%	1.8581	1.6436	2.1007	0.6196	0.0626	2.08118e-22	2107	533	4216	1943	91686
1	250	0.1	Top 35%	1.7949	1.5958	2.0189	0.585	0.06	9.08553e-22	2428	652	3895	1824	91686
1	250	0.1	Top 40%	1.7867	1.5981	1.9977	0.5804	0.0569	1.13028e-23	2755	765	3568	1711	91686
1	250	0.1	Top 45%	1.864	1.671	2.0793	0.6227	0.0558	3.21875e-28	3101	859	3222	1617	91686
1	250	0.1	Top 50%	1.8166	1.6356	2.0175	0.5969	0.0535	4.02367e-28	3411	989	2912	1487	91686
1	250	0.1	Bottom 45%	0.553465	0.499201	0.61361	-0.5916	0.0526	1.46909e-28	3727	1113	2596	1363	91686
1	250	0.1	Bottom 40%	0.5546	0.500225	0.614855	-0.5895	0.0526	2.30123e-28	4036	1244	2287	1232	91686
1	250	0.1	Bottom 35%	0.545108	0.490412	0.605877	-0.6068	0.0539	1.31284e-28	4348	1372	1975	1104	91686
1	250	0.1	Bottom 30%	0.566958	0.509632	0.630716	-0.5675	0.0544	9.51851e-25	4634	1526	1689	950	91686
1	250	0.1	Bottom 25%	0.583397	0.522466	0.651466	-0.5389	0.0563	5.17013e-21	4917	1683	1406	793	91686
1	250	0.1	Bottom 20%	0.592101	0.5251	0.667646	-0.5241	0.0613	5.33217e-17	5207	1833	1116	643	91686
1	250	0.1	Bottom 15%	0.568117	0.49729	0.649013	-0.5654	0.0679	3.71071e-16	5505	1975	818	501	91686
1	250	0.1	Bottom 10%	0.599197	0.509996	0.703977	-0.5122	0.0822	4.69162e-10	5778	2142	545	334	91686
1	250	0.1	Bottom 5%	0.616067	0.494658	0.767283	-0.4844	0.112	1.5238e-05	6055	2305	268	171	91686
1	250	0.2	Top 5%	2.2781	1.702	3.0492	0.8233	0.1488	3.11475e-08	373	67	5950	2409	113003
1	250	0.2	Top 10%	1.9885	1.6157	2.4473	0.6874	0.1059	8.60454e-11	730	150	5593	2326	113003
1	250	0.2	Top 15%	1.9017	1.6104	2.2456	0.6427	0.0848	3.5083e-14	1079	241	5244	2235	113003
1	250	0.2	Top 20%	1.9009	1.6486	2.1919	0.6424	0.0727	4.2836e-18	1429	331	4894	2145	113003
1	250	0.2	Top 25%	1.8702	1.6381	2.1353	0.6261	0.0676	9.57316e-20	1772	428	4551	2048	113003
1	250	0.2	Top 30%	1.8605	1.6447	2.1046	0.6208	0.0629	2.79962e-22	2110	530	4213	1946	113003
1	250	0.2	Top 35%	1.8228	1.6178	2.0537	0.6004	0.0609	3.08988e-22	2434	646	3889	1830	113003
1	250	0.2	Top 40%	1.8264	1.6341	2.0412	0.6023	0.0567	1.28851e-25	2763	757	3560	1719	113003
1	250	0.2	Top 45%	1.7883	1.6058	1.9914	0.5813	0.0549	1.77117e-25	3081	879	3242	1597	113003
1	250	0.2	Top 50%	1.7831	1.6096	1.9753	0.5783	0.0522	9.7864e-28	3402	998	2921	1478	113003
1	250	0.2	Bottom 45%	0.564844	0.509398	0.626331	-0.5712	0.0527	1.21589e-26	3720	1120	2603	1356	113003
1	250	0.2	Bottom 40%	0.564748	0.509892	0.625469	-0.5714	0.0521	3.28728e-27	4029	1251	2294	1225	113003
1	250	0.2	Bottom 35%	0.56205	0.505945	0.624415	-0.5761	0.0537	3.98216e-26	4335	1385	1988	1091	113003
1	250	0.2	Bottom 30%	0.543803	0.486784	0.607497	-0.6092	0.0565	2.32582e-26	4644	1516	1679	960	113003
1	250	0.2	Bottom 25%	0.548276	0.488591	0.615233	-0.601	0.0588	8.32201e-24	4945	1655	1378	821	113003
1	250	0.2	Bottom 20%	0.55209	0.489237	0.623014	-0.594	0.0617	2.90635e-21	5230	1810	1093	666	113003
1	250	0.2	Bottom 15%	0.577134	0.504821	0.659805	-0.5497	0.0683	8.88178e-16	5507	1973	816	503	113003
1	250	0.2	Bottom 10%	0.596944	0.510673	0.697788	-0.5159	0.0796	9.33071e-11	5780	2140	543	336	113003
1	250	0.2	Bottom 5%	0.586166	0.472054	0.727855	-0.5341	0.1105	1.32815e-06	6059	2301	264	175	113003
1	250	0.3	Top 5%	2.08	1.5773	2.7429	0.7324	0.1412	2.12427e-07	368	72	5955	2404	129493
1	250	0.3	Top 10%	2.0613	1.6796	2.5298	0.7234	0.1045	4.41003e-12	733	147	5590	2329	129493
1	250	0.3	Top 15%	1.8592	1.576	2.1933	0.6202	0.0843	1.90958e-13	1076	244	5247	2232	129493
1	250	0.3	Top 20%	1.8444	1.5974	2.1296	0.6122	0.0734	3.14126e-16	1423	337	4900	2139	129493
1	250	0.3	Top 25%	1.8793	1.6441	2.1482	0.6309	0.0682	1.05014e-19	1772	428	4551	2048	129493
1	250	0.3	Top 30%	1.8575	1.6366	2.1081	0.6192	0.0646	4.26865e-21	2109	531	4214	1945	129493
1	250	0.3	Top 35%	1.8417	1.6368	2.0723	0.6107	0.0602	1.69769e-23	2440	640	3883	1836	129493
1	250	0.3	Top 40%	1.8109	1.6226	2.0209	0.5938	0.056	1.59311e-25	2762	758	3561	1718	129493
1	250	0.3	Top 45%	1.8516	1.6675	2.056	0.616	0.0534	5.40954e-30	3097	863	3226	1613	129493
1	250	0.3	Top 50%	1.8267	1.6469	2.0262	0.6025	0.0529	2.40135e-29	3416	984	2907	1492	129493
1	250	0.3	Bottom 45%	0.566765	0.51036	0.629406	-0.5678	0.0535	1.28851e-25	3719	1121	2604	1355	129493
1	250	0.3	Bottom 40%	0.580013	0.522466	0.643874	-0.5447	0.0533	8.32201e-24	4014	1266	2309	1210	129493
1	250	0.3	Bottom 35%	0.573987	0.515358	0.639304	-0.5551	0.055	2.81657e-23	4322	1398	2001	1078	129493
1	250	0.3	Bottom 30%	0.564207	0.504388	0.631114	-0.5723	0.0572	6.96201e-23	4633	1527	1690	949	129493
1	250	0.3	Bottom 25%	0.55457	0.494291	0.6222	-0.5896	0.0587	5.15372e-23	4937	1663	1386	813	129493
1	250	0.3	Bottom 20%	0.555803	0.492199	0.627668	-0.5873	0.062	1.33952e-20	5223	1817	1100	659	129493
1	250	0.3	Bottom 15%	0.589553	0.514748	0.675174	-0.5284	0.0692	2.26485e-14	5494	1986	829	490	129493
1	250	0.3	Bottom 10%	0.616637	0.525845	0.723066	-0.4835	0.0813	2.6802e-09	5775	2145	548	331	129493
1	250	0.3	Bottom 5%	0.594601	0.476395	0.74217	-0.5199	0.1131	4.29244e-06	6056	2304	267	172	129493
1	250	0.4	Top 5%	2.2248	1.6634	2.9756	0.7996	0.1484	7.04965e-08	372	68	5951	2408	144283
1	250	0.4	Top 10%	1.945	1.5818	2.3917	0.6653	0.1055	2.83209e-10	728	152	5595	2324	144283
1	250	0.4	Top 15%	1.9497	1.6521	2.3009	0.6677	0.0845	2.66454e-15	1083	237	5240	2239	144283
1	250	0.4	Top 20%	1.8937	1.6445	2.1808	0.6386	0.072	3.28427e-18	1430	330	4893	2146	144283
1	250	0.4	Top 25%	1.9287	1.6918	2.1988	0.6569	0.0669	4.58016e-22	1780	420	4543	2056	144283
1	250	0.4	Top 30%	1.8615	1.6463	2.1049	0.6214	0.0627	1.88492e-22	2112	528	4211	1948	144283
1	250	0.4	Top 35%	1.863	1.658	2.0934	0.6222	0.0595	6.95798e-25	2446	634	3877	1842	144283
1	250	0.4	Top 40%	1.885	1.6885	2.1045	0.634	0.0562	8.36435e-29	2778	742	3545	1734	144283
1	250	0.4	Top 45%	1.8903	1.6984	2.104	0.6368	0.0546	1.19819e-30	3109	851	3214	1625	144283
1	250	0.4	Top 50%	1.8248	1.6436	2.0261	0.6015	0.0534	1.04812e-28	3417	983	2906	1493	144283
1	250	0.4	Bottom 45%	0.565675	0.508544	0.629208	-0.5697	0.0543	5.08166e-25	3718	1122	2605	1354	144283
1	250	0.4	Bottom 40%	0.557662	0.50153	0.62004	-0.584	0.0541	2.08804e-26	4036	1244	2287	1232	144283
1	250	0.4	Bottom 35%	0.567118	0.509684	0.630994	-0.5672	0.0545	1.05644e-24	4333	1387	1990	1089	144283
1	250	0.4	Bottom 30%	0.559441	0.501228	0.624415	-0.5808	0.0561	1.97053e-24	4638	1522	1685	954	144283
1	250	0.4	Bottom 25%	0.57006	0.507022	0.640943	-0.562	0.0598	2.59286e-20	4928	1672	1395	804	144283
1	250	0.4	Bottom 20%	0.582479	0.515225	0.658545	-0.5404	0.0626	2.68199e-17	5209	1831	1114	645	144283
1	250	0.4	Bottom 15%	0.595167	0.51835	0.683387	-0.5189	0.0705	1.85185e-13	5491	1989	832	487	144283
1	250	0.4	Bottom 10%	0.635324	0.540307	0.747049	-0.4536	0.0827	4.06985e-08	5769	2151	554	325	144283
1	250	0.4	Bottom 5%	0.585069	0.467661	0.732011	-0.536	0.1143	2.73683e-06	6060	2300	263	176	144283
1	250	0.5	Top 5%	2.0565	1.5505	2.7275	0.721	0.1441	5.62285e-07	368	72	5955	2404	158708
1	250	0.5	Top 10%	1.9873	1.6259	2.4291	0.6868	0.1024	2.00742e-11	730	150	5593	2326	158708
1	250	0.5	Top 15%	1.7926	1.528	2.103	0.5837	0.0815	7.92921e-13	1069	251	5254	2225	158708
1	250	0.5	Top 20%	1.7879	1.5562	2.054	0.581	0.0708	2.22045e-16	1415	345	4908	2131	158708
1	250	0.5	Top 25%	1.862	1.6337	2.1221	0.6216	0.0667	5.48251e-20	1769	431	4554	2045	158708
1	250	0.5	Top 30%	1.8968	1.683	2.1378	0.6402	0.061	5.08166e-25	2117	523	4206	1953	158708
1	250	0.5	Top 35%	1.8208	1.6266	2.0382	0.5993	0.0575	1.1724e-24	2437	643	3886	1833	158708
1	250	0.5	Top 40%	1.8744	1.6801	2.0913	0.6283	0.0558	1.31284e-28	2776	744	3547	1732	158708
1	250	0.5	Top 45%	1.8758	1.687	2.0856	0.629	0.0541	1.69921e-30	3103	857	3220	1619	158708
1	250	0.5	Top 50%	1.845	1.6621	2.0479	0.6125	0.0532	7.64166e-30	3417	983	2906	1493	158708
1	250	0.5	Bottom 45%	0.548908	0.495	0.608717	-0.5998	0.0527	3.379e-29	3729	1111	2594	1365	158708
1	250	0.5	Bottom 40%	0.543656	0.488878	0.604558	-0.6094	0.0542	1.31284e-28	4047	1233	2276	1243	158708
1	250	0.5	Bottom 35%	0.563158	0.50656	0.626056	-0.5742	0.054	1.15863e-25	4339	1381	1984	1095	158708
1	250	0.5	Bottom 30%	0.576602	0.516796	0.643294	-0.5506	0.0559	3.08988e-22	4628	1532	1695	944	158708
1	250	0.5	Bottom 25%	0.597693	0.533988	0.668986	-0.5147	0.0575	1.61018e-18	4913	1687	1410	789	158708
1	250	0.5	Bottom 20%	0.604485	0.534674	0.683387	-0.5034	0.0626	8.88178e-16	5202	1838	1121	638	158708
1	250	0.5	Bottom 15%	0.587613	0.513452	0.67245	-0.5317	0.0688	1.11022e-14	5497	1983	826	493	158708
1	250	0.5	Bottom 10%	0.585754	0.498107	0.6888	-0.5349	0.0827	9.87324e-11	5781	2139	542	337	158708
1	250	0.5	Bottom 5%	0.610948	0.488568	0.763942	-0.4928	0.114	1.55188e-05	6054	2306	269	170	158708
1	500	0.1	Top 5%	2.1473	1.6078	2.8679	0.7642	0.1476	2.26157e-07	371	69	5952	2407	86710
1	500	0.1	Top 10%	1.9507	1.5955	2.385	0.6682	0.1026	7.27494e-11	729	151	5594	2325	86710
1	500	0.1	Top 15%	1.8691	1.5828	2.2072	0.6255	0.0848	1.66755e-13	1080	240	5243	2236	86710
1	500	0.1	Top 20%	1.7828	1.5441	2.0584	0.5782	0.0733	3.10862e-15	1415	345	4908	2131	86710
1	500	0.1	Top 25%	1.7701	1.5546	2.0156	0.571	0.0663	2.92358e-17	1755	445	4568	2031	86710
1	500	0.1	Top 30%	1.8581	1.6432	2.101	0.6195	0.0627	2.53637e-22	2107	533	4216	1943	86710
1	500	0.1	Top 35%	1.7825	1.5871	2.0021	0.578	0.0593	8.2411e-22	2427	653	3896	1823	86710
1	500	0.1	Top 40%	1.7981	1.6106	2.0075	0.5867	0.0562	8.57532e-25	2759	761	3564	1715	86710
1	500	0.1	Top 45%	1.7797	1.6016	1.9776	0.5765	0.0538	4.43299e-26	3080	880	3243	1596	86710
1	500	0.1	Top 50%	1.767	1.5957	1.9567	0.5693	0.052	4.0921e-27	3398	1002	2925	1474	86710
1	500	0.1	Bottom 45%	0.563317	0.508518	0.623986	-0.5739	0.0522	2.11882e-27	3719	1121	2604	1355	86710
1	500	0.1	Bottom 40%	0.566444	0.511195	0.627628	-0.5684	0.0523	9.78704e-27	4029	1251	2294	1225	86710
1	500	0.1	Bottom 35%	0.56035	0.504312	0.622626	-0.5792	0.0538	2.59043e-26	4338	1382	1985	1094	86710
1	500	0.1	Bottom 30%	0.564239	0.507125	0.627786	-0.5723	0.0545	4.11912e-25	4633	1527	1690	949	86710
1	500	0.1	Bottom 25%	0.562114	0.502917	0.628259	-0.576	0.0568	1.69769e-23	4929	1671	1394	805	86710
1	500	0.1	Bottom 20%	0.573	0.509424	0.644538	-0.5569	0.06	7.95311e-20	5214	1826	1109	650	86710
1	500	0.1	Bottom 15%	0.591471	0.517117	0.676498	-0.5252	0.0685	1.84297e-14	5494	1986	829	490	86710
1	500	0.1	Bottom 10%	0.608384	0.519346	0.712758	-0.4969	0.0808	7.58777e-10	5772	2148	551	328	86710
1	500	0.1	Bottom 5%	0.623752	0.503246	0.773156	-0.472	0.1096	1.64505e-05	6052	2308	271	168	86710
1	500	0.2	Top 5%	2.0621	1.549	2.7452	0.7237	0.146	7.12865e-07	369	71	5954	2405	109208
1	500	0.2	Top 10%	2.0299	1.653	2.4927	0.708	0.1048	1.42522e-11	731	149	5592	2327	109208
1	500	0.2	Top 15%	1.93	1.6366	2.2759	0.6575	0.0841	5.32907e-15	1083	237	5240	2239	109208
1	500	0.2	Top 20%	1.8966	1.6408	2.1924	0.6401	0.0739	2.0693e-17	1430	330	4893	2146	109208
1	500	0.2	Top 25%	1.8975	1.6626	2.1654	0.6405	0.0674	1.00779e-20	1776	424	4547	2052	109208
1	500	0.2	Top 30%	1.8087	1.5962	2.0494	0.5926	0.0638	7.24791e-20	2104	536	4219	1940	109208
1	500	0.2	Top 35%	1.7937	1.5953	2.0168	0.5843	0.0598	7.4744e-22	2432	648	3891	1828	109208
1	500	0.2	Top 40%	1.8298	1.6377	2.0444	0.6042	0.0566	6.80103e-26	2767	753	3556	1723	109208
1	500	0.2	Top 45%	1.7905	1.61	1.9913	0.5825	0.0542	3.21242e-26	3085	875	3238	1601	109208
1	500	0.2	Top 50%	1.7532	1.581	1.9442	0.5615	0.0528	1.04174e-25	3397	1003	2926	1473	109208
1	500	0.2	Bottom 45%	0.561987	0.506919	0.623014	-0.5763	0.0526	3.28728e-27	3720	1120	2603	1356	109208
1	500	0.2	Bottom 40%	0.565099	0.509736	0.626488	-0.5708	0.0526	1.09092e-26	4028	1252	2295	1224	109208
1	500	0.2	Bottom 35%	0.566508	0.50984	0.629485	-0.5683	0.0538	2.18855e-25	4332	1388	1991	1088	109208
1	500	0.2	Bottom 30%	0.544218	0.487021	0.608162	-0.6084	0.0567	3.57682e-26	4652	1508	1671	968	109208
1	500	0.2	Bottom 25%	0.532907	0.475511	0.597265	-0.6294	0.0582	1.50995e-26	4955	1645	1368	831	109208
1	500	0.2	Bottom 20%	0.556421	0.492684	0.628378	-0.5862	0.0621	1.61852e-20	5231	1809	1092	667	109208
1	500	0.2	Bottom 15%	0.579811	0.507949	0.661857	-0.5451	0.0675	6.66134e-16	5507	1973	816	503	109208
1	500	0.2	Bottom 10%	0.621272	0.528681	0.730087	-0.476	0.0823	7.43976e-09	5772	2148	551	328	109208
1	500	0.2	Bottom 5%	0.581734	0.465766	0.726533	-0.5418	0.1134	1.78264e-06	6060	2300	263	176	109208
1	500	0.3	Top 5%	2.0442	1.5429	2.7085	0.715	0.1436	6.34009e-07	368	72	5955	2404	126541
1	500	0.3	Top 10%	2.0396	1.6615	2.5039	0.7128	0.1046	9.58456e-12	733	147	5590	2329	126541
1	500	0.3	Top 15%	1.9401	1.6403	2.2947	0.6627	0.0856	9.99201e-15	1083	237	5240	2239	126541
1	500	0.3	Top 20%	1.8369	1.5893	2.1231	0.6081	0.0739	2.22045e-16	1422	338	4901	2138	126541
1	500	0.3	Top 25%	1.8194	1.5916	2.0798	0.5985	0.0682	7.93389e-18	1763	437	4560	2039	126541
1	500	0.3	Top 30%	1.8218	1.609	2.0628	0.5998	0.0634	1.4725e-20	2103	537	4220	1939	126541
1	500	0.3	Top 35%	1.8297	1.6296	2.0544	0.6042	0.0591	8.32201e-24	2439	641	3884	1835	126541
1	500	0.3	Top 40%	1.7873	1.603	1.9926	0.5807	0.0555	6.95798e-25	2761	759	3562	1717	126541
1	500	0.3	Top 45%	1.8028	1.6255	1.9994	0.5893	0.0528	3.59896e-28	3089	871	3234	1605	126541
1	500	0.3	Top 50%	1.8007	1.6237	1.997	0.5882	0.0528	4.49805e-28	3411	989	2912	1487	126541
1	500	0.3	Bottom 45%	0.568666	0.512742	0.630716	-0.5644	0.0528	6.11182e-26	3718	1122	2605	1354	126541
1	500	0.3	Bottom 40%	0.570679	0.513452	0.634276	-0.5609	0.0539	1.1724e-24	4023	1257	2300	1219	126541
1	500	0.3	Bottom 35%	0.569411	0.510517	0.635122	-0.5631	0.0557	2.54586e-23	4327	1393	1996	1083	126541
1	500	0.3	Bottom 30%	0.557383	0.499226	0.622278	-0.5845	0.0562	1.30096e-24	4641	1519	1682	957	126541
1	500	0.3	Bottom 25%	0.565515	0.504134	0.634397	-0.57	0.0586	1.21671e-21	4930	1670	1393	806	126541
1	500	0.3	Bottom 20%	0.565771	0.501857	0.637836	-0.5696	0.0612	6.01775e-20	5219	1821	1104	655	126541
1	500	0.3	Bottom 15%	0.584146	0.509918	0.669165	-0.5376	0.0693	8.88178e-15	5497	1983	826	493	126541
1	500	0.3	Bottom 10%	0.587475	0.499426	0.691037	-0.5319	0.0828	1.34677e-10	5782	2138	541	338	126541
1	500	0.3	Bottom 5%	0.593754	0.476054	0.740631	-0.5213	0.1127	3.77491e-06	6057	2303	266	173	126541
1	500	0.4	Top 5%	2.2919	1.7119	3.0684	0.8294	0.1489	2.53353e-08	374	66	5949	2410	141817
1	500	0.4	Top 10%	1.9216	1.5668	2.3568	0.6532	0.1042	3.58953e-10	727	153	5596	2323	141817
1	500	0.4	Top 15%	1.9716	1.6741	2.3219	0.6788	0.0834	4.44089e-16	1087	233	5236	2243	141817
1	500	0.4	Top 20%	1.8676	1.622	2.1505	0.6247	0.0719	1.73987e-17	1426	334	4897	2142	141817
1	500	0.4	Top 25%	1.8358	1.6124	2.0902	0.6075	0.0662	2.00166e-19	1767	433	4556	2043	141817
1	500	0.4	Top 30%	1.8499	1.635	2.093	0.6151	0.063	7.4744e-22	2109	531	4214	1945	141817
1	500	0.4	Top 35%	1.8515	1.6512	2.076	0.616	0.0584	2.70321e-25	2445	635	3878	1841	141817
1	500	0.4	Top 40%	1.9144	1.7141	2.1381	0.6494	0.0564	6.07034e-30	2786	734	3537	1742	141817
1	500	0.4	Top 45%	1.8398	1.6535	2.0472	0.6097	0.0545	2.57383e-28	3098	862	3225	1614	141817
1	500	0.4	Top 50%	1.7992	1.6188	1.9997	0.5873	0.0539	6.33354e-27	3413	987	2910	1489	141817
1	500	0.4	Bottom 45%	0.567247	0.510543	0.630199	-0.567	0.0537	2.70321e-25	3720	1120	2603	1356	141817
1	500	0.4	Bottom 40%	0.556112	0.50015	0.618353	-0.5868	0.0541	1.21589e-26	4040	1240	2283	1236	141817
1	500	0.4	Bottom 35%	0.555309	0.498977	0.618009	-0.5882	0.0546	2.32582e-26	4338	1382	1985	1094	141817
1	500	0.4	Bottom 30%	0.560884	0.502185	0.626488	-0.5782	0.0564	6.12178e-24	4639	1521	1684	955	141817
1	500	0.4	Bottom 25%	0.573592	0.510777	0.644081	-0.5559	0.0592	2.59286e-20	4923	1677	1400	799	141817
1	500	0.4	Bottom 20%	0.590423	0.52263	0.666978	-0.5269	0.0622	1.05335e-16	5204	1836	1119	640	141817
1	500	0.4	Bottom 15%	0.594248	0.518296	0.681338	-0.5204	0.0698	8.70415e-14	5490	1990	833	486	141817
1	500	0.4	Bottom 10%	0.632791	0.537981	0.74438	-0.4576	0.0828	3.31475e-08	5768	2152	555	324	141817
1	500	0.4	Bottom 5%	0.616523	0.491594	0.773216	-0.4836	0.1155	2.83974e-05	6055	2305	268	171	141817
1	500	0.5	Top 5%	2.213	1.6577	2.9542	0.7943	0.1474	7.07781e-08	372	68	5951	2408	156791
1	500	0.5	Top 10%	1.9917	1.6251	2.4409	0.689	0.1038	3.16023e-11	730	150	5593	2326	156791
1	500	0.5	Top 15%	1.7826	1.5213	2.0887	0.5781	0.0809	8.71525e-13	1068	252	5255	2224	156791
1	500	0.5	Top 20%	1.7942	1.5613	2.0618	0.5845	0.0709	2.22045e-16	1416	344	4907	2132	156791
1	500	0.5	Top 25%	1.9063	1.674	2.1709	0.6452	0.0663	1.10395e-21	1777	423	4546	2053	156791
1	500	0.5	Top 30%	1.8718	1.6625	2.1075	0.6269	0.0605	1.97053e-24	2113	527	4210	1949	156791
1	500	0.5	Top 35%	1.8465	1.6496	2.067	0.6133	0.0575	8.41886e-26	2445	635	3878	1841	156791
1	500	0.5	Top 40%	1.8263	1.638	2.0363	0.6023	0.0555	1.09092e-26	2769	751	3554	1725	156791
1	500	0.5	Top 45%	1.8464	1.6609	2.0525	0.6132	0.054	3.78569e-29	3100	860	3223	1616	156791
1	500	0.5	Top 50%	1.878	1.6926	2.0837	0.6302	0.053	8.99424e-32	3426	974	2897	1502	156791
1	500	0.5	Bottom 45%	0.541008	0.488735	0.598874	-0.6143	0.0518	1.28396e-31	3736	1104	2587	1372	156791
1	500	0.5	Bottom 40%	0.558316	0.502664	0.620117	-0.5828	0.0536	7.87473e-27	4036	1244	2287	1232	156791
1	500	0.5	Bottom 35%	0.56699	0.509944	0.630398	-0.5674	0.0541	5.08166e-25	4335	1385	1988	1091	156791
1	500	0.5	Bottom 30%	0.568311	0.509372	0.634035	-0.5651	0.0558	2.30094e-23	4634	1526	1689	950	156791
1	500	0.5	Bottom 25%	0.594389	0.531321	0.664938	-0.5202	0.0572	4.55456e-19	4915	1685	1408	791	156791
1	500	0.5	Bottom 20%	0.612407	0.541506	0.692665	-0.4903	0.0628	5.77316e-15	5196	1844	1127	632	156791
1	500	0.5	Bottom 15%	0.592312	0.51709	0.678426	-0.5237	0.0693	4.04121e-14	5495	1985	828	491	156791
1	500	0.5	Bottom 10%	0.599664	0.50971	0.705467	-0.5114	0.0829	6.92071e-10	5775	2145	548	331	156791
1	500	0.5	Bottom 5%	0.628378	0.501756	0.786968	-0.4646	0.1148	5.20027e-05	6051	2309	272	167	156791
0.5	250	0.1	Top 5%	2.2428	1.6808	2.9926	0.8077	0.1472	4.04809e-08	373	67	5950	2409	83732
0.5	250	0.1	Top 10%	2.0663	1.6821	2.5382	0.7257	0.105	4.69225e-12	736	144	5587	2332	83732
0.5	250	0.1	Top 15%	1.8763	1.5861	2.2196	0.6293	0.0857	2.12719e-13	1079	241	5244	2235	83732
0.5	250	0.1	Top 20%	1.7864	1.544	2.0667	0.5802	0.0744	6.21725e-15	1414	346	4909	2130	83732
0.5	250	0.1	Top 25%	1.8052	1.5847	2.0563	0.5907	0.0665	2.74984e-18	1758	442	4565	2034	83732
0.5	250	0.1	Top 30%	1.9205	1.6983	2.1718	0.6526	0.0627	1.30096e-24	2116	524	4207	1952	83732
0.5	250	0.1	Top 35%	1.7662	1.5694	1.9877	0.5688	0.0603	1.77884e-20	2423	657	3900	1819	83732
0.5	250	0.1	Top 40%	1.8409	1.6451	2.0601	0.6103	0.0574	1.15863e-25	2769	751	3554	1725	83732
0.5	250	0.1	Top 45%	1.8571	1.6665	2.0694	0.619	0.0552	2.30123e-28	3098	862	3225	1614	83732
0.5	250	0.1	Top 50%	1.8238	1.6423	2.0254	0.6009	0.0535	1.64377e-28	3413	987	2910	1489	83732
0.5	250	0.1	Bottom 45%	0.561545	0.506432	0.622665	-0.5771	0.0527	3.66786e-27	3722	1118	2601	1358	83732
0.5	250	0.1	Bottom 40%	0.562715	0.507228	0.62422	-0.575	0.0529	9.78704e-27	4029	1251	2294	1225	83732
0.5	250	0.1	Bottom 35%	0.552334	0.496771	0.6141	-0.5936	0.0541	2.63968e-27	4345	1375	1978	1101	83732
0.5	250	0.1	Bottom 30%	0.580619	0.521866	0.645953	-0.5437	0.0544	8.50342e-23	4628	1532	1695	944	83732
0.5	250	0.1	Bottom 25%	0.577067	0.516316	0.644953	-0.5498	0.0568	1.62791e-21	4923	1677	1400	799	83732
0.5	250	0.1	Bottom 20%	0.587337	0.521023	0.662076	-0.5322	0.0611	1.34039e-17	5210	1830	1113	646	83732
0.5	250	0.1	Bottom 15%	0.564175	0.494047	0.644288	-0.5724	0.0677	1.24754e-16	5506	1974	817	502	83732
0.5	250	0.1	Bottom 10%	0.591471	0.503905	0.694203	-0.5252	0.0817	1.319e-10	5779	2141	544	335	83732
0.5	250	0.1	Bottom 5%	0.621427	0.498703	0.774353	-0.4758	0.1122	2.25041e-05	6054	2306	269	170	83732
0.5	250	0.2	Top 5%	2.1085	1.581	2.8122	0.746	0.1469	3.82613e-07	369	71	5954	2405	102445
0.5	250	0.2	Top 10%	2.0194	1.645	2.479	0.7028	0.1046	1.85323e-11	731	149	5592	2327	102445
0.5	250	0.2	Top 15%	1.9117	1.619	2.2573	0.648	0.0848	2.13163e-14	1081	239	5242	2237	102445
0.5	250	0.2	Top 20%	1.9434	1.6827	2.2444	0.6644	0.0735	7.16622e-19	1433	327	4890	2149	102445
0.5	250	0.2	Top 25%	1.8842	1.6506	2.151	0.6335	0.0675	3.12853e-20	1773	427	4550	2049	102445
0.5	250	0.2	Top 30%	1.8062	1.5952	2.0451	0.5912	0.0634	4.99438e-20	2102	538	4221	1938	102445
0.5	250	0.2	Top 35%	1.8519	1.645	2.0849	0.6162	0.0605	1.13028e-23	2439	641	3884	1835	102445
0.5	250	0.2	Top 40%	1.8331	1.6354	2.0548	0.606	0.0582	1.1724e-24	2766	754	3557	1722	102445
0.5	250	0.2	Top 45%	1.8252	1.6406	2.0305	0.6017	0.0544	1.09315e-27	3092	868	3231	1608	102445
0.5	250	0.2	Top 50%	1.7411	1.57	1.9309	0.5545	0.0528	4.11912e-25	3393	1007	2930	1469	102445
0.5	250	0.2	Bottom 45%	0.567762	0.511561	0.630199	-0.566	0.0532	1.04174e-25	3715	1125	2608	1351	102445
0.5	250	0.2	Bottom 40%	0.566027	0.51083	0.627235	-0.5691	0.0524	8.77941e-27	4028	1252	2295	1224	102445
0.5	250	0.2	Bottom 35%	0.573987	0.516636	0.637714	-0.5551	0.0537	2.68761e-24	4329	1391	1994	1085	102445
0.5	250	0.2	Bottom 30%	0.542358	0.485343	0.606097	-0.6118	0.0567	2.08804e-26	4648	1512	1675	964	102445
0.5	250	0.2	Bottom 25%	0.549571	0.489452	0.617055	-0.5986	0.0591	2.07938e-23	4942	1658	1381	818	102445
0.5	250	0.2	Bottom 20%	0.537779	0.47644	0.607017	-0.6203	0.0618	5.15372e-23	5240	1800	1083	676	102445
0.5	250	0.2	Bottom 15%	0.566348	0.496179	0.646454	-0.5685	0.0675	1.60677e-16	5511	1969	812	507	102445
0.5	250	0.2	Bottom 10%	0.602882	0.515358	0.705268	-0.506	0.08	2.55773e-10	5780	2140	543	336	102445
0.5	250	0.2	Bottom 5%	0.587475	0.472813	0.72998	-0.5319	0.1108	1.5788e-06	6059	2301	264	175	102445
0.5	250	0.3	Top 5%	2.2316	1.6681	2.9854	0.8027	0.1485	6.44207e-08	372	68	5951	2408	116867
0.5	250	0.3	Top 10%	2.0968	1.7076	2.5748	0.7404	0.1048	1.58029e-12	735	145	5588	2331	116867
0.5	250	0.3	Top 15%	1.8647	1.5822	2.1976	0.6231	0.0838	1.05249e-13	1077	243	5246	2233	116867
0.5	250	0.3	Top 20%	1.8609	1.6124	2.1477	0.621	0.0731	8.89028e-17	1425	335	4898	2141	116867
0.5	250	0.3	Top 25%	1.8935	1.6546	2.167	0.6384	0.0688	7.95311e-20	1774	426	4549	2050	116867
0.5	250	0.3	Top 30%	1.8465	1.626	2.0967	0.6133	0.0649	1.4725e-20	2108	532	4215	1944	116867
0.5	250	0.3	Top 35%	1.8105	1.6073	2.0395	0.5936	0.0608	7.4744e-22	2434	646	3889	1830	116867
0.5	250	0.3	Top 40%	1.8213	1.6318	2.0328	0.5996	0.0561	5.4919e-26	2766	754	3557	1722	116867
0.5	250	0.3	Top 45%	1.8252	1.6425	2.0283	0.6017	0.0538	2.87843e-28	3091	869	3232	1607	116867
0.5	250	0.3	Top 50%	1.7992	1.6207	1.9974	0.5874	0.0533	1.70005e-27	3410	990	2913	1486	116867
0.5	250	0.3	Bottom 45%	0.566893	0.510517	0.629525	-0.5676	0.0535	1.43281e-25	3719	1121	2604	1355	116867
0.5	250	0.3	Bottom 40%	0.574515	0.516849	0.638651	-0.5542	0.054	4.9861e-24	4024	1256	2299	1220	116867
0.5	250	0.3	Bottom 35%	0.569541	0.511587	0.634035	-0.563	0.0547	4.05948e-24	4328	1392	1995	1084	116867
0.5	250	0.3	Bottom 30%	0.563	0.503778	0.629208	-0.5745	0.0567	2.07938e-23	4634	1526	1689	950	116867
0.5	250	0.3	Bottom 25%	0.540804	0.481812	0.607017	-0.6147	0.0589	9.51851e-25	4943	1657	1380	819	116867
0.5	250	0.3	Bottom 20%	0.545227	0.483325	0.615044	-0.6066	0.0615	2.79962e-22	5229	1811	1094	665	116867
0.5	250	0.3	Bottom 15%	0.57346	0.501278	0.656082	-0.556	0.0687	4.44089e-16	5500	1980	823	496	116867
0.5	250	0.3	Bottom 10%	0.61908	0.528765	0.724848	-0.4795	0.0805	2.52785e-09	5776	2144	547	332	116867
0.5	250	0.3	Bottom 5%	0.606722	0.483699	0.760977	-0.4997	0.1156	1.54e-05	6056	2304	267	172	116867
0.5	250	0.4	Top 5%	2.3579	1.7609	3.1574	0.8578	0.149	8.50541e-09	375	65	5948	2411	129867
0.5	250	0.4	Top 10%	1.9092	1.5523	2.3481	0.6467	0.1056	9.04358e-10	726	154	5597	2322	129867
0.5	250	0.4	Top 15%	1.9214	1.6316	2.2628	0.6531	0.0834	4.88498e-15	1081	239	5242	2237	129867
0.5	250	0.4	Top 20%	1.8777	1.6288	2.1647	0.6301	0.0726	1.73987e-17	1428	332	4895	2144	129867
0.5	250	0.4	Top 25%	1.9101	1.6743	2.179	0.6471	0.0672	2.90635e-21	1777	423	4546	2053	129867
0.5	250	0.4	Top 30%	1.9176	1.6946	2.1701	0.6511	0.0631	2.97994e-24	2120	520	4203	1956	129867
0.5	250	0.4	Top 35%	1.8453	1.6448	2.0703	0.6126	0.0587	8.57532e-25	2443	637	3880	1839	129867
0.5	250	0.4	Top 40%	1.8455	1.6521	2.0616	0.6128	0.0565	1.09092e-26	2772	748	3551	1728	129867
0.5	250	0.4	Top 45%	1.9017	1.7063	2.1195	0.6428	0.0553	1.90868e-30	3111	849	3212	1627	129867
0.5	250	0.4	Top 50%	1.8143	1.6328	2.0159	0.5957	0.0538	8.76042e-28	3414	986	2909	1490	129867
0.5	250	0.4	Bottom 45%	0.566604	0.509502	0.63012	-0.5681	0.0542	5.64341e-25	3719	1121	2604	1355	129867
0.5	250	0.4	Bottom 40%	0.558347	0.501932	0.621079	-0.5828	0.0543	3.98216e-26	4038	1242	2285	1234	129867
0.5	250	0.4	Bottom 35%	0.57323	0.514668	0.638447	-0.5565	0.055	2.30094e-23	4329	1391	1994	1085	129867
0.5	250	0.4	Bottom 30%	0.547495	0.490412	0.61121	-0.6024	0.0562	4.43299e-26	4646	1514	1677	962	129867
0.5	250	0.4	Bottom 25%	0.557507	0.496894	0.625547	-0.5843	0.0587	1.26704e-22	4936	1664	1387	812	129867
0.5	250	0.4	Bottom 20%	0.559942	0.495197	0.633152	-0.5799	0.0627	1.05014e-19	5221	1819	1102	657	129867
0.5	250	0.4	Bottom 15%	0.585172	0.509269	0.672405	-0.5358	0.0709	4.06342e-14	5494	1986	829	490	129867
0.5	250	0.4	Bottom 10%	0.621157	0.529437	0.728757	-0.4762	0.0815	5.13471e-09	5773	2147	550	329	129867
0.5	250	0.4	Bottom 5%	0.586648	0.47081	0.730941	-0.5334	0.1122	2.00657e-06	6060	2300	263	176	129867
0.5	250	0.5	Top 5%	2.2237	1.6598	2.9791	0.7992	0.1492	8.52662e-08	372	68	5951	2408	142468
0.5	250	0.5	Top 10%	1.9914	1.6291	2.4342	0.6888	0.1024	1.76454e-11	729	151	5594	2325	142468
0.5	250	0.5	Top 15%	1.7646	1.5088	2.0637	0.5679	0.0799	1.1795e-12	1067	253	5256	2223	142468
0.5	250	0.5	Top 20%	1.7936	1.5616	2.06	0.5842	0.0707	5.61798e-16	1414	346	4909	2130	142468
0.5	250	0.5	Top 25%	1.8514	1.6264	2.1075	0.616	0.0661	5.48251e-20	1767	433	4556	2043	142468
0.5	250	0.5	Top 30%	1.9465	1.7268	2.1943	0.6661	0.0611	6.33354e-27	2125	515	4198	1961	142468
0.5	250	0.5	Top 35%	1.8648	1.665	2.0885	0.6232	0.0578	2.32582e-26	2445	635	3878	1841	142468
0.5	250	0.5	Top 40%	1.8958	1.6992	2.1151	0.6396	0.0559	1.35633e-29	2781	739	3542	1737	142468
0.5	250	0.5	Top 45%	1.8726	1.684	2.0824	0.6273	0.0542	3.03562e-30	3104	856	3219	1620	142468
0.5	250	0.5	Top 50%	1.8584	1.6738	2.0633	0.6197	0.0534	2.14377e-30	3423	977	2900	1499	142468
0.5	250	0.5	Bottom 45%	0.550176	0.496475	0.609645	-0.5975	0.0524	2.14251e-29	3729	1111	2594	1365	142468
0.5	250	0.5	Bottom 40%	0.553925	0.498604	0.615347	-0.5908	0.0537	1.89802e-27	4040	1240	2283	1236	142468
0.5	250	0.5	Bottom 35%	0.561199	0.504515	0.624298	-0.5777	0.0543	1.15863e-25	4341	1379	1982	1097	142468
0.5	250	0.5	Bottom 30%	0.565451	0.507022	0.630636	-0.5701	0.0556	6.78221e-24	4639	1521	1684	955	142468
0.5	250	0.5	Bottom 25%	0.592452	0.529045	0.663482	-0.5235	0.0578	5.97975e-19	4915	1685	1408	791	142468
0.5	250	0.5	Bottom 20%	0.59891	0.529998	0.676773	-0.5127	0.0624	2.22045e-16	5202	1838	1121	638	142468
0.5	250	0.5	Bottom 15%	0.602773	0.526205	0.690512	-0.5062	0.0693	2.84217e-13	5493	1987	830	489	142468
0.5	250	0.5	Bottom 10%	0.587786	0.500275	0.69056	-0.5314	0.0822	1.0348e-10	5782	2138	541	338	142468
0.5	250	0.5	Bottom 5%	0.657505	0.524411	0.824334	-0.4193	0.1154	0.000278972	6048	2312	275	164	142468
0.5	500	0.1	Top 5%	2.1968	1.6571	2.9123	0.787	0.1438	4.47343e-08	372	68	5951	2408	79389
0.5	500	0.1	Top 10%	1.9509	1.5954	2.3855	0.6683	0.1026	7.42224e-11	729	151	5594	2325	79389
0.5	500	0.1	Top 15%	1.8949	1.6044	2.2381	0.6392	0.0849	5.19584e-14	1082	238	5241	2238	79389
0.5	500	0.1	Top 20%	1.7592	1.5244	2.0302	0.5649	0.0731	1.11022e-14	1413	347	4910	2129	79389
0.5	500	0.1	Top 25%	1.7799	1.5626	2.0275	0.5766	0.0664	1.73987e-17	1756	444	4567	2032	79389
0.5	500	0.1	Top 30%	1.8263	1.6158	2.0643	0.6023	0.0625	2.63939e-21	2102	538	4221	1938	79389
0.5	500	0.1	Top 35%	1.7498	1.5575	1.9659	0.5595	0.0594	2.14806e-20	2420	660	3903	1816	79389
0.5	500	0.1	Top 40%	1.793	1.6065	2.0011	0.5839	0.056	1.05644e-24	2757	763	3566	1713	79389
0.5	500	0.1	Top 45%	1.757	1.5794	1.9546	0.5636	0.0544	1.97053e-24	3076	884	3247	1592	79389
0.5	500	0.1	Top 50%	1.7919	1.6156	1.9875	0.5833	0.0528	1.36351e-27	3404	996	2919	1480	79389
0.5	500	0.1	Bottom 45%	0.560947	0.50746	0.620078	-0.5781	0.0511	6.6724e-29	3720	1120	2603	1356	79389
0.5	500	0.1	Bottom 40%	0.572672	0.516742	0.634639	-0.5575	0.0524	1.15863e-25	4023	1257	2300	1219	79389
0.5	500	0.1	Bottom 35%	0.566123	0.509243	0.629327	-0.569	0.054	3.00383e-25	4334	1386	1989	1090	79389
0.5	500	0.1	Bottom 30%	0.55571	0.5	0.617627	-0.5875	0.0539	6.33354e-27	4641	1519	1682	957	79389
0.5	500	0.1	Bottom 25%	0.550509	0.492393	0.615536	-0.5969	0.0569	5.64341e-25	4936	1664	1387	812	79389
0.5	500	0.1	Bottom 20%	0.569768	0.506329	0.641149	-0.5625	0.0602	4.54925e-20	5217	1823	1106	653	79389
0.5	500	0.1	Bottom 15%	0.580686	0.508027	0.66379	-0.5435	0.0682	1.77636e-15	5497	1983	826	493	79389
0.5	500	0.1	Bottom 10%	0.61177	0.519588	0.720305	-0.4914	0.0833	3.68622e-09	5771	2149	552	327	79389
0.5	500	0.1	Bottom 5%	0.634961	0.512295	0.786968	-0.4542	0.1095	3.36461e-05	6051	2309	272	167	79389
0.5	500	0.2	Top 5%	1.9624	1.4754	2.6102	0.6742	0.1455	3.61942e-06	367	73	5956	2403	99135
0.5	500	0.2	Top 10%	2.0024	1.6358	2.451	0.6943	0.1032	1.68459e-11	729	151	5594	2325	99135
0.5	500	0.2	Top 15%	1.939	1.6438	2.2872	0.6622	0.0843	3.9968e-15	1084	236	5239	2240	99135
0.5	500	0.2	Top 20%	1.8739	1.6222	2.1647	0.628	0.0736	6.3253e-17	1427	333	4896	2143	99135
0.5	500	0.2	Top 25%	1.8992	1.6614	2.1711	0.6414	0.0683	2.59286e-20	1776	424	4547	2052	99135
0.5	500	0.2	Top 30%	1.8079	1.5959	2.0481	0.5922	0.0636	6.60458e-20	2103	537	4220	1939	99135
0.5	500	0.2	Top 35%	1.8106	1.6083	2.0383	0.5936	0.0604	4.58016e-22	2434	646	3889	1830	99135
0.5	500	0.2	Top 40%	1.8108	1.6196	2.0245	0.5938	0.0569	9.51851e-25	2762	758	3561	1718	99135
0.5	500	0.2	Top 45%	1.7971	1.6126	2.0027	0.5862	0.0553	1.43281e-25	3088	872	3235	1604	99135
0.5	500	0.2	Top 50%	1.8001	1.6239	1.9953	0.5878	0.0525	2.57383e-28	3406	994	2917	1482	99135
0.5	500	0.2	Bottom 45%	0.566444	0.510856	0.628022	-0.5684	0.0527	2.08804e-26	3715	1125	2608	1351	99135
0.5	500	0.2	Bottom 40%	0.569022	0.513031	0.631114	-0.5638	0.0529	7.56721e-26	4025	1255	2298	1221	99135
0.5	500	0.2	Bottom 35%	0.565835	0.509139	0.628852	-0.5694	0.0539	2.18855e-25	4336	1384	1987	1092	99135
0.5	500	0.2	Bottom 30%	0.541096	0.484731	0.604011	-0.6141	0.0561	4.0921e-27	4656	1504	1667	972	99135
0.5	500	0.2	Bottom 25%	0.530926	0.473082	0.595841	-0.6331	0.0589	2.88485e-26	4956	1644	1367	832	99135
0.5	500	0.2	Bottom 20%	0.550297	0.48714	0.621659	-0.5973	0.0622	3.87811e-21	5236	1804	1087	672	99135
0.5	500	0.2	Bottom 15%	0.594318	0.520562	0.678472	-0.5204	0.0676	1.37668e-14	5499	1981	824	495	99135
0.5	500	0.2	Bottom 10%	0.615309	0.524164	0.722335	-0.4856	0.0818	2.91043e-09	5775	2145	548	331	99135
0.5	500	0.2	Bottom 5%	0.601612	0.481881	0.751089	-0.5081	0.1132	7.19136e-06	6057	2303	266	173	99135
0.5	500	0.3	Top 5%	2.0494	1.5475	2.7141	0.7176	0.1433	5.53786e-07	368	72	5955	2404	114269
0.5	500	0.3	Top 10%	2.0336	1.6614	2.4893	0.7098	0.1032	5.9539e-12	732	148	5591	2328	114269
0.5	500	0.3	Top 15%	1.9258	1.6308	2.2742	0.6554	0.0848	1.11022e-14	1081	239	5242	2237	114269
0.5	500	0.3	Top 20%	1.836	1.5863	2.125	0.6076	0.0746	4.44089e-16	1422	338	4901	2138	114269
0.5	500	0.3	Top 25%	1.8089	1.5805	2.0703	0.5927	0.0689	3.18661e-17	1761	439	4562	2037	114269
0.5	500	0.3	Top 30%	1.8509	1.6342	2.0962	0.6157	0.0635	1.62791e-21	2106	534	4217	1942	114269
0.5	500	0.3	Top 35%	1.7921	1.5943	2.0144	0.5834	0.0597	6.77835e-22	2435	645	3888	1831	114269
0.5	500	0.3	Top 40%	1.7895	1.603	1.9976	0.5819	0.0561	1.97053e-24	2763	757	3560	1719	114269
0.5	500	0.3	Top 45%	1.8098	1.6289	2.0107	0.5932	0.0537	1.36351e-27	3091	869	3232	1607	114269
0.5	500	0.3	Top 50%	1.7337	1.5635	1.9224	0.5502	0.0527	8.57532e-25	3392	1008	2931	1468	114269
0.5	500	0.3	Bottom 45%	0.565355	0.509606	0.627195	-0.5703	0.053	2.59043e-26	3720	1120	2603	1356	114269
0.5	500	0.3	Bottom 40%	0.574284	0.516742	0.638203	-0.5547	0.0539	3.66235e-24	4022	1258	2301	1218	114269
0.5	500	0.3	Bottom 35%	0.56319	0.505817	0.627077	-0.5741	0.0548	6.26663e-25	4333	1387	1990	1089	114269
0.5	500	0.3	Bottom 30%	0.551055	0.493267	0.615574	-0.5959	0.0565	2.70321e-25	4643	1517	1680	959	114269
0.5	500	0.3	Bottom 25%	0.547675	0.489069	0.613309	-0.6021	0.0577	9.51851e-25	4942	1658	1381	818	114269
0.5	500	0.3	Bottom 20%	0.554847	0.492126	0.625586	-0.5891	0.0612	3.19999e-21	5224	1816	1099	660	114269
0.5	500	0.3	Bottom 15%	0.568053	0.494633	0.652316	-0.5656	0.0706	1.11022e-15	5503	1977	820	499	114269
0.5	500	0.3	Bottom 10%	0.6027	0.51398	0.706714	-0.5063	0.0812	4.59034e-10	5778	2142	545	334	114269
0.5	500	0.3	Bottom 5%	0.616979	0.494096	0.770475	-0.4829	0.1133	2.0342e-05	6053	2307	270	169	114269
0.5	500	0.4	Top 5%	2.4345	1.8182	3.2595	0.8897	0.1489	2.30349e-09	377	63	5946	2413	127706
0.5	500	0.4	Top 10%	1.931	1.5726	2.3711	0.658	0.1048	3.35815e-10	728	152	5595	2324	127706
0.5	500	0.4	Top 15%	1.8961	1.6129	2.2289	0.6398	0.0825	8.88178e-15	1080	240	5243	2236	127706
0.5	500	0.4	Top 20%	1.851	1.6063	2.133	0.6157	0.0723	7.50041e-17	1423	337	4900	2139	127706
0.5	500	0.4	Top 25%	1.8182	1.5949	2.0729	0.5979	0.0669	1.76084e-18	1764	436	4559	2040	127706
0.5	500	0.4	Top 30%	1.8688	1.6507	2.1156	0.6253	0.0633	2.53637e-22	2116	524	4207	1952	127706
0.5	500	0.4	Top 35%	1.8284	1.6303	2.0507	0.6035	0.0585	3.30374e-24	2441	639	3882	1837	127706
0.5	500	0.4	Top 40%	1.8779	1.6831	2.0952	0.6302	0.0559	9.36359e-29	2779	741	3544	1735	127706
0.5	500	0.4	Top 45%	1.8374	1.6499	2.0463	0.6084	0.0549	8.76042e-28	3095	865	3228	1611	127706
0.5	500	0.4	Top 50%	1.7752	1.5975	1.9726	0.5739	0.0538	7.56721e-26	3408	992	2915	1484	127706
0.5	500	0.4	Bottom 45%	0.561924	0.505612	0.624493	-0.5764	0.0539	5.4919e-26	3725	1115	2598	1361	127706
0.5	500	0.4	Bottom 40%	0.561073	0.503829	0.624805	-0.5779	0.0549	3.33756e-25	4039	1241	2284	1235	127706
0.5	500	0.4	Bottom 35%	0.565004	0.507485	0.62901	-0.5709	0.0548	9.51851e-25	4333	1387	1990	1089	127706
0.5	500	0.4	Bottom 30%	0.557041	0.498952	0.621891	-0.5851	0.0562	1.1724e-24	4641	1519	1682	957	127706
0.5	500	0.4	Bottom 25%	0.570125	0.50813	0.639672	-0.5619	0.0587	5.17013e-21	4926	1674	1397	802	127706
0.5	500	0.4	Bottom 20%	0.585172	0.517518	0.661682	-0.5358	0.0627	5.33217e-17	5207	1833	1116	643	127706
0.5	500	0.4	Bottom 15%	0.592487	0.516129	0.680133	-0.5234	0.0704	1.03473e-13	5490	1990	833	486	127706
0.5	500	0.4	Bottom 10%	0.633072	0.540453	0.741565	-0.4572	0.0807	1.47475e-08	5771	2149	552	327	127706
0.5	500	0.4	Bottom 5%	0.623131	0.498256	0.779241	-0.473	0.1141	3.38028e-05	6055	2305	268	171	127706
0.5	500	0.5	Top 5%	2.3533	1.759	3.1485	0.8558	0.1485	8.29446e-09	375	65	5948	2411	140778
0.5	500	0.5	Top 10%	1.9186	1.5718	2.3418	0.6516	0.1017	1.49382e-10	725	155	5598	2321	140778
0.5	500	0.5	Top 15%	1.7561	1.5008	2.0549	0.5631	0.0802	2.14628e-12	1067	253	5256	2223	140778
0.5	500	0.5	Top 20%	1.8001	1.5635	2.0724	0.5878	0.0719	4.44089e-16	1417	343	4906	2133	140778
0.5	500	0.5	Top 25%	1.8975	1.663	2.165	0.6405	0.0673	8.33237e-21	1775	425	4548	2051	140778
0.5	500	0.5	Top 30%	1.889	1.6771	2.1277	0.636	0.0607	5.64341e-25	2117	523	4206	1953	140778
0.5	500	0.5	Top 35%	1.8645	1.6657	2.0872	0.623	0.0575	1.35503e-26	2448	632	3875	1844	140778
0.5	500	0.5	Top 40%	1.8766	1.6811	2.0949	0.6295	0.0561	2.0573e-28	2779	741	3544	1735	140778
0.5	500	0.5	Top 45%	1.8373	1.652	2.0435	0.6083	0.0543	2.0573e-28	3098	862	3225	1614	140778
0.5	500	0.5	Top 50%	1.882	1.698	2.0858	0.6323	0.0525	1.17649e-32	3428	972	2895	1504	140778
0.5	500	0.5	Bottom 45%	0.539084	0.486642	0.597229	-0.6179	0.0522	1.62702e-31	3738	1102	2585	1374	140778
0.5	500	0.5	Bottom 40%	0.557258	0.501178	0.619617	-0.5847	0.0541	1.6824e-26	4039	1241	2284	1235	140778
0.5	500	0.5	Bottom 35%	0.568311	0.510803	0.632311	-0.5651	0.0544	1.60144e-24	4336	1384	1987	1092	140778
0.5	500	0.5	Bottom 30%	0.569736	0.510751	0.635526	-0.5626	0.0558	3.11575e-23	4635	1525	1688	951	140778
0.5	500	0.5	Bottom 25%	0.589032	0.52579	0.659848	-0.5293	0.0579	3.16366e-19	4919	1681	1404	795	140778
0.5	500	0.5	Bottom 20%	0.614137	0.543183	0.694348	-0.4875	0.0626	7.10543e-15	5196	1844	1127	632	140778
0.5	500	0.5	Bottom 15%	0.594742	0.519292	0.681106	-0.5196	0.0692	5.973e-14	5497	1983	826	493	140778
0.5	500	0.5	Bottom 10%	0.59577	0.506868	0.700231	-0.5179	0.0825	3.355e-10	5777	2143	546	333	140778
0.5	500	0.5	Bottom 5%	0.637633	0.508932	0.79885	-0.45	0.115	9.13631e-05	6052	2308	271	168	140778
0.2	250	0.1	Top 5%	2.3006	1.7294	3.0606	0.8332	0.1456	1.05627e-08	373	67	5950	2409	56978
0.2	250	0.1	Top 10%	1.9541	1.5919	2.3987	0.6699	0.1046	1.50728e-10	728	152	5595	2324	56978
0.2	250	0.1	Top 15%	1.858	1.5747	2.1922	0.6195	0.0844	2.13163e-13	1077	243	5246	2233	56978
0.2	250	0.1	Top 20%	1.7734	1.5347	2.0492	0.5729	0.0737	7.99361e-15	1414	346	4909	2130	56978
0.2	250	0.1	Top 25%	1.8476	1.6234	2.1027	0.6139	0.066	6.60458e-20	1765	435	4558	2041	56978
0.2	250	0.1	Top 30%	1.8643	1.6478	2.1092	0.6229	0.063	2.29764e-22	2107	533	4216	1943	56978
0.2	250	0.1	Top 35%	1.8567	1.6493	2.0901	0.6188	0.0604	6.78221e-24	2437	643	3886	1833	56978
0.2	250	0.1	Top 40%	1.8741	1.6695	2.1039	0.6282	0.059	9.36542e-26	2771	749	3552	1727	56978
0.2	250	0.1	Top 45%	1.8549	1.6617	2.0704	0.6178	0.0561	1.89802e-27	3097	863	3226	1613	56978
0.2	250	0.1	Top 50%	1.7996	1.6154	2.0047	0.5875	0.0551	7.56721e-26	3410	990	2913	1486	56978
0.2	250	0.1	Bottom 45%	0.542035	0.488568	0.601359	-0.6124	0.053	3.82598e-30	3738	1102	2585	1374	56978
0.2	250	0.1	Bottom 40%	0.545911	0.49249	0.605107	-0.6053	0.0525	6.07034e-30	4040	1240	2283	1236	56978
0.2	250	0.1	Bottom 35%	0.564239	0.507769	0.626999	-0.5723	0.0538	1.04174e-25	4331	1389	1992	1087	56978
0.2	250	0.1	Bottom 30%	0.577234	0.519238	0.641684	-0.5495	0.054	1.38551e-23	4627	1533	1696	943	56978
0.2	250	0.1	Bottom 25%	0.595912	0.534817	0.663967	-0.5177	0.0552	3.12853e-20	4917	1683	1406	793	56978
0.2	250	0.1	Bottom 20%	0.57019	0.506509	0.64189	-0.5618	0.0604	6.60458e-20	5223	1817	1100	659	56978
0.2	250	0.1	Bottom 15%	0.591017	0.516689	0.675995	-0.5259	0.0686	1.70974e-14	5496	1984	827	492	56978
0.2	250	0.1	Bottom 10%	0.614326	0.522084	0.722857	-0.4872	0.083	4.38161e-09	5773	2147	550	329	56978
0.2	250	0.1	Bottom 5%	0.657419	0.524356	0.824198	-0.4194	0.1154	0.000277164	6050	2310	273	166	56978
0.2	250	0.2	Top 5%	2.1187	1.5956	2.8133	0.7508	0.1447	2.10455e-07	368	72	5955	2404	67979
0.2	250	0.2	Top 10%	2.0678	1.6856	2.5365	0.7265	0.1043	3.21232e-12	732	148	5591	2328	67979
0.2	250	0.2	Top 15%	1.9346	1.6395	2.2827	0.6599	0.0844	5.32907e-15	1080	240	5243	2236	67979
0.2	250	0.2	Top 20%	1.9337	1.6764	2.2306	0.6594	0.0729	6.54648e-19	1430	330	4893	2146	67979
0.2	250	0.2	Top 25%	1.8852	1.6516	2.1518	0.634	0.0675	2.59286e-20	1772	428	4551	2048	67979
0.2	250	0.2	Top 30%	1.843	1.6309	2.0827	0.6114	0.0624	5.573e-22	2105	535	4218	1941	67979
0.2	250	0.2	Top 35%	1.818	1.616	2.0453	0.5977	0.0601	1.26704e-22	2432	648	3891	1828	67979
0.2	250	0.2	Top 40%	1.8236	1.6329	2.0366	0.6008	0.0563	8.41886e-26	2761	759	3562	1717	67979
0.2	250	0.2	Top 45%	1.8482	1.6606	2.057	0.6142	0.0546	1.31284e-28	3093	867	3230	1609	67979
0.2	250	0.2	Top 50%	1.793	1.6162	1.9891	0.5839	0.053	1.70005e-27	3403	997	2920	1479	67979
0.2	250	0.2	Bottom 45%	0.566636	0.510673	0.628733	-0.568	0.0531	4.93436e-26	3717	1123	2606	1353	67979
0.2	250	0.2	Bottom 40%	0.566893	0.511352	0.628496	-0.5676	0.0526	2.08804e-26	4029	1251	2294	1225	67979
0.2	250	0.2	Bottom 35%	0.569476	0.512164	0.633232	-0.563	0.0541	1.30096e-24	4335	1385	1988	1091	67979
0.2	250	0.2	Bottom 30%	0.56912	0.508932	0.636416	-0.5637	0.057	2.29764e-22	4635	1525	1688	951	67979
0.2	250	0.2	Bottom 25%	0.581429	0.518995	0.651423	-0.5422	0.058	4.14339e-20	4922	1678	1401	798	67979
0.2	250	0.2	Bottom 20%	0.58401	0.517893	0.658545	-0.5379	0.0613	7.26736e-18	5216	1824	1107	652	67979
0.2	250	0.2	Bottom 15%	0.578102	0.507511	0.658501	-0.548	0.0664	6.62714e-16	5503	1977	820	499	67979
0.2	250	0.2	Bottom 10%	0.627589	0.533874	0.737735	-0.4659	0.0825	1.64123e-08	5771	2149	552	327	67979
0.2	250	0.2	Bottom 5%	0.565004	0.452489	0.705517	-0.5709	0.1133	4.67615e-07	6064	2296	259	180	67979
0.2	250	0.3	Top 5%	2.2045	1.6687	2.9124	0.7905	0.1421	2.64007e-08	370	70	5953	2406	76513
0.2	250	0.3	Top 10%	1.9021	1.5499	2.3343	0.643	0.1045	7.54496e-10	724	156	5599	2320	76513
0.2	250	0.3	Top 15%	1.9698	1.667	2.3274	0.6779	0.0851	1.77636e-15	1085	235	5238	2241	76513
0.2	250	0.3	Top 20%	1.9783	1.708	2.2913	0.6822	0.075	4.1586e-19	1437	323	4886	2153	76513
0.2	250	0.3	Top 25%	1.9603	1.7141	2.242	0.6731	0.0685	4.15156e-22	1785	415	4538	2061	76513
0.2	250	0.3	Top 30%	1.8615	1.6405	2.1122	0.6214	0.0645	2.63939e-21	2107	533	4216	1943	76513
0.2	250	0.3	Top 35%	1.8727	1.6637	2.1079	0.6274	0.0604	1.44348e-24	2445	635	3878	1841	76513
0.2	250	0.3	Top 40%	1.8149	1.6215	2.0314	0.5961	0.0575	1.77652e-24	2762	758	3561	1718	76513
0.2	250	0.3	Top 45%	1.7938	1.6091	1.9996	0.5843	0.0554	3.00383e-25	3083	877	3240	1599	76513
0.2	250	0.3	Top 50%	1.796	1.6179	1.9937	0.5856	0.0533	2.36507e-27	3405	995	2918	1481	76513
0.2	250	0.3	Bottom 45%	0.558285	0.503677	0.61885	-0.5829	0.0525	7.01776e-28	3721	1119	2602	1357	76513
0.2	250	0.3	Bottom 40%	0.574284	0.516903	0.63804	-0.5546	0.0537	2.97994e-24	4021	1259	2302	1217	76513
0.2	250	0.3	Bottom 35%	0.571429	0.51398	0.635324	-0.5596	0.0541	2.18552e-24	4331	1389	1992	1087	76513
0.2	250	0.3	Bottom 30%	0.559942	0.501807	0.624805	-0.5799	0.0559	1.77652e-24	4641	1519	1682	957	76513
0.2	250	0.3	Bottom 25%	0.566027	0.504134	0.635526	-0.5691	0.0591	2.90635e-21	4925	1675	1398	801	76513
0.2	250	0.3	Bottom 20%	0.589553	0.52222	0.665602	-0.5284	0.0619	5.80784e-17	5210	1830	1113	646	76513
0.2	250	0.3	Bottom 15%	0.598015	0.523999	0.682501	-0.5141	0.0674	2.42029e-14	5493	1987	830	489	76513
0.2	250	0.3	Bottom 10%	0.631393	0.539054	0.739536	-0.4598	0.0807	1.18881e-08	5767	2153	556	323	76513
0.2	250	0.3	Bottom 5%	0.58126	0.465008	0.726586	-0.5426	0.1139	1.88255e-06	6057	2303	266	173	76513
0.2	250	0.4	Top 5%	2.3069	1.7323	3.0721	0.8359	0.1462	1.0701e-08	374	66	5949	2410	84368
0.2	250	0.4	Top 10%	2.1261	1.7393	2.5989	0.7543	0.1025	1.80744e-13	736	144	5587	2332	84368
0.2	250	0.4	Top 15%	2.0017	1.6942	2.365	0.694	0.0851	4.44089e-16	1088	232	5235	2244	84368
0.2	250	0.4	Top 20%	1.9739	1.7081	2.2811	0.68	0.0738	1.51912e-19	1437	323	4886	2153	84368
0.2	250	0.4	Top 25%	1.9441	1.7026	2.22	0.6648	0.0677	4.58016e-22	1783	417	4540	2059	84368
0.2	250	0.4	Top 30%	1.9099	1.6876	2.1615	0.6471	0.0631	6.12178e-24	2118	522	4205	1954	84368
0.2	250	0.4	Top 35%	1.8103	1.6136	2.031	0.5935	0.0587	2.54586e-23	2439	641	3884	1835	84368
0.2	250	0.4	Top 40%	1.8299	1.6404	2.0414	0.6043	0.0558	1.35503e-26	2766	754	3557	1722	84368
0.2	250	0.4	Top 45%	1.8144	1.628	2.0223	0.5958	0.0553	2.59043e-26	3086	874	3237	1602	84368
0.2	250	0.4	Top 50%	1.836	1.6548	2.037	0.6076	0.053	1.20953e-29	3415	985	2908	1491	84368
0.2	250	0.4	Bottom 45%	0.551116	0.496623	0.611583	-0.5958	0.0531	1.83904e-28	3730	1110	2593	1366	84368
0.2	250	0.4	Bottom 40%	0.576701	0.519561	0.640123	-0.5504	0.0532	2.42372e-24	4024	1256	2299	1220	84368
0.2	250	0.4	Bottom 35%	0.560978	0.504592	0.623636	-0.5781	0.054	5.4919e-26	4343	1377	1980	1099	84368
0.2	250	0.4	Bottom 30%	0.550055	0.492538	0.614288	-0.5977	0.0563	1.43281e-25	4649	1511	1674	965	84368
0.2	250	0.4	Bottom 25%	0.56844	0.506842	0.637511	-0.5649	0.0585	2.39671e-21	4929	1671	1394	805	84368
0.2	250	0.4	Bottom 20%	0.598193	0.528541	0.677048	-0.5138	0.0632	4.44089e-16	5203	1837	1120	639	84368
0.2	250	0.4	Bottom 15%	0.618276	0.540833	0.706814	-0.4808	0.0683	1.88161e-12	5485	1995	838	481	84368
0.2	250	0.4	Bottom 10%	0.645578	0.550237	0.757461	-0.4376	0.0815	7.97342e-08	5763	2157	560	319	84368
0.2	250	0.4	Bottom 5%	0.603901	0.481603	0.757174	-0.5044	0.1154	1.24573e-05	6055	2305	268	171	84368
0.2	250	0.5	Top 5%	2.1557	1.6129	2.8811	0.7681	0.148	2.10002e-07	371	69	5952	2407	92074
0.2	250	0.5	Top 10%	2.1246	1.743	2.5897	0.7536	0.101	8.61533e-14	735	145	5588	2331	92074
0.2	250	0.5	Top 15%	1.9089	1.6208	2.2482	0.6465	0.0835	9.32587e-15	1079	241	5244	2235	92074
0.2	250	0.5	Top 20%	1.9015	1.6465	2.1959	0.6426	0.0735	9.4531e-18	1429	331	4894	2145	92074
0.2	250	0.5	Top 25%	1.9013	1.6669	2.1687	0.6426	0.0671	5.17013e-21	1774	426	4549	2050	92074
0.2	250	0.5	Top 30%	1.8848	1.669	2.1285	0.6338	0.062	8.32201e-24	2115	525	4208	1951	92074
0.2	250	0.5	Top 35%	1.8301	1.634	2.0497	0.6043	0.0578	7.72482e-25	2437	643	3886	1833	92074
0.2	250	0.5	Top 40%	1.9254	1.7275	2.1459	0.6551	0.0553	1.44542e-31	2787	733	3536	1743	92074
0.2	250	0.5	Top 45%	1.8714	1.6838	2.0798	0.6267	0.0539	1.69921e-30	3103	857	3220	1619	92074
0.2	250	0.5	Top 50%	1.8676	1.6822	2.0735	0.6247	0.0534	6.68021e-31	3424	976	2899	1500	92074
0.2	250	0.5	Bottom 45%	0.553894	0.499276	0.614477	-0.5908	0.053	4.02367e-28	3726	1114	2597	1362	92074
0.2	250	0.5	Bottom 40%	0.574317	0.518269	0.636416	-0.5546	0.0524	1.96893e-25	4024	1256	2299	1220	92074
0.2	250	0.5	Bottom 35%	0.565004	0.508001	0.628378	-0.5709	0.0543	3.70799e-25	4338	1382	1985	1094	92074
0.2	250	0.5	Bottom 30%	0.566316	0.508699	0.630438	-0.5686	0.0547	1.44348e-24	4639	1521	1684	955	92074
0.2	250	0.5	Bottom 25%	0.574548	0.513163	0.643294	-0.5542	0.0576	3.52295e-21	4930	1670	1393	806	92074
0.2	250	0.5	Bottom 20%	0.638692	0.564812	0.722282	-0.4483	0.0627	8.97726e-13	5190	1850	1133	626	92074
0.2	250	0.5	Bottom 15%	0.646078	0.563222	0.74107	-0.4369	0.07	4.40424e-10	5476	2004	847	472	92074
0.2	250	0.5	Bottom 10%	0.623597	0.532935	0.729714	-0.4722	0.0802	3.86023e-09	5766	2154	557	322	92074
0.2	250	0.5	Bottom 5%	0.589067	0.471965	0.735186	-0.5292	0.1131	2.86508e-06	6058	2302	265	174	92074
0.2	500	0.1	Top 5%	2.0765	1.5638	2.7572	0.7307	0.1447	4.40282e-07	369	71	5954	2405	54349
0.2	500	0.1	Top 10%	2.0745	1.6803	2.5611	0.7297	0.1075	1.14673e-11	735	145	5588	2331	54349
0.2	500	0.1	Top 15%	1.9102	1.6166	2.257	0.6472	0.0851	2.90878e-14	1080	240	5243	2236	54349
0.2	500	0.1	Top 20%	1.7716	1.535	2.0446	0.5719	0.0731	5.32907e-15	1415	345	4908	2131	54349
0.2	500	0.1	Top 25%	1.7967	1.5756	2.0488	0.5859	0.067	9.4531e-18	1758	442	4565	2034	54349
0.2	500	0.1	Top 30%	1.7859	1.5806	2.0178	0.5799	0.0623	6.01775e-20	2096	544	4227	1932	54349
0.2	500	0.1	Top 35%	1.8237	1.6208	2.0521	0.6009	0.0602	9.39632e-23	2431	649	3892	1827	54349
0.2	500	0.1	Top 40%	1.8277	1.6306	2.0486	0.6031	0.0582	1.97053e-24	2765	755	3558	1721	54349
0.2	500	0.1	Top 45%	1.7962	1.6092	2.0049	0.5857	0.0561	8.57532e-25	3087	873	3236	1603	54349
0.2	500	0.1	Top 50%	1.8058	1.6279	2.0033	0.591	0.0529	3.59896e-28	3411	989	2912	1487	54349
0.2	500	0.1	Bottom 45%	0.558878	0.503753	0.62004	-0.5818	0.053	2.63968e-27	3718	1122	2605	1354	54349
0.2	500	0.1	Bottom 40%	0.561892	0.506073	0.623869	-0.5765	0.0534	1.87437e-26	4025	1255	2298	1221	54349
0.2	500	0.1	Bottom 35%	0.555679	0.499052	0.618735	-0.5876	0.0548	4.43299e-26	4339	1381	1984	1095	54349
0.2	500	0.1	Bottom 30%	0.573559	0.51581	0.637796	-0.5559	0.0541	4.9861e-24	4628	1532	1695	944	54349
0.2	500	0.1	Bottom 25%	0.599808	0.537953	0.668717	-0.5112	0.0555	1.51912e-19	4916	1684	1407	792	54349
0.2	500	0.1	Bottom 20%	0.580383	0.516156	0.652614	-0.5441	0.0598	4.55456e-19	5215	1825	1108	651	54349
0.2	500	0.1	Bottom 15%	0.58214	0.509814	0.664717	-0.5411	0.0677	1.33227e-15	5499	1981	824	495	54349
0.2	500	0.1	Bottom 10%	0.621929	0.529801	0.730034	-0.475	0.0818	6.34582e-09	5772	2148	551	328	54349
0.2	500	0.1	Bottom 5%	0.664143	0.531773	0.829394	-0.4093	0.1134	0.000306961	6045	2315	278	161	54349
0.2	500	0.2	Top 5%	2.0661	1.5608	2.735	0.7257	0.1431	3.95106e-07	368	72	5955	2404	65969
0.2	500	0.2	Top 10%	2.0939	1.7097	2.5644	0.739	0.1034	8.99281e-13	733	147	5590	2329	65969
0.2	500	0.2	Top 15%	1.9237	1.6342	2.2644	0.6542	0.0832	3.77476e-15	1078	242	5245	2234	65969
0.2	500	0.2	Top 20%	1.8709	1.6187	2.1625	0.6264	0.0739	9.67754e-17	1427	333	4896	2143	65969
0.2	500	0.2	Top 25%	1.9068	1.6702	2.177	0.6454	0.0676	6.25949e-21	1778	422	4545	2054	65969
0.2	500	0.2	Top 30%	1.8667	1.6503	2.1115	0.6242	0.0629	1.54571e-22	2109	531	4214	1945	65969
0.2	500	0.2	Top 35%	1.8374	1.6364	2.063	0.6083	0.0591	4.05948e-24	2440	640	3883	1836	65969
0.2	500	0.2	Top 40%	1.8017	1.613	2.0124	0.5887	0.0564	9.51851e-25	2759	761	3564	1715	65969
0.2	500	0.2	Top 45%	1.8065	1.625	2.0083	0.5914	0.054	3.66786e-27	3086	874	3237	1602	65969
0.2	500	0.2	Top 50%	1.7344	1.5625	1.9251	0.5506	0.0532	2.42372e-24	3392	1008	2931	1468	65969
0.2	500	0.2	Bottom 45%	0.580114	0.523013	0.643459	-0.5445	0.0529	3.66235e-24	3706	1134	2617	1342	65969
0.2	500	0.2	Bottom 40%	0.567279	0.511587	0.62905	-0.5669	0.0527	3.21242e-26	4029	1251	2294	1225	65969
0.2	500	0.2	Bottom 35%	0.567215	0.51036	0.630358	-0.567	0.0539	3.70799e-25	4338	1382	1985	1094	65969
0.2	500	0.2	Bottom 30%	0.57346	0.513558	0.640328	-0.5561	0.0563	2.53637e-22	4635	1525	1688	951	65969
0.2	500	0.2	Bottom 25%	0.557103	0.497315	0.624103	-0.585	0.0579	2.81657e-23	4936	1664	1387	812	65969
0.2	500	0.2	Bottom 20%	0.579441	0.513716	0.653595	-0.5457	0.0614	3.00535e-18	5219	1821	1104	655	65969
0.2	500	0.2	Bottom 15%	0.587337	0.514668	0.670286	-0.5322	0.0674	2.88658e-15	5501	1979	822	497	65969
0.2	500	0.2	Bottom 10%	0.641272	0.545405	0.753977	-0.4443	0.0826	7.54425e-08	5766	2154	557	322	65969
0.2	500	0.2	Bottom 5%	0.604266	0.483793	0.754774	-0.5037	0.1135	9.0011e-06	6057	2303	266	173	65969
0.2	500	0.3	Top 5%	2.194	1.6566	2.9057	0.7857	0.1433	4.2156e-08	370	70	5953	2406	74891
0.2	500	0.3	Top 10%	2.0304	1.651	2.4971	0.7083	0.1055	1.94023e-11	732	148	5591	2328	74891
0.2	500	0.3	Top 15%	2.0473	1.7313	2.4209	0.7165	0.0855	2.24841e-16	1090	230	5233	2246	74891
0.2	500	0.3	Top 20%	1.9763	1.7015	2.2955	0.6812	0.0764	2.10516e-18	1437	323	4886	2153	74891
0.2	500	0.3	Top 25%	1.9423	1.6961	2.2243	0.6639	0.0692	3.87811e-21	1782	418	4541	2058	74891
0.2	500	0.3	Top 30%	1.8844	1.6635	2.1346	0.6336	0.0636	1.14698e-22	2112	528	4211	1948	74891
0.2	500	0.3	Top 35%	1.8502	1.6461	2.0796	0.6153	0.0596	2.97994e-24	2441	639	3882	1837	74891
0.2	500	0.3	Top 40%	1.7824	1.5995	1.9862	0.578	0.0552	6.95798e-25	2757	763	3566	1713	74891
0.2	500	0.3	Top 45%	1.7847	1.6064	1.9829	0.5793	0.0537	2.08804e-26	3082	878	3241	1598	74891
0.2	500	0.3	Top 50%	1.7942	1.6171	1.9907	0.5846	0.053	1.52258e-27	3407	993	2916	1483	74891
0.2	500	0.3	Bottom 45%	0.570158	0.514165	0.632271	-0.5618	0.0528	9.36542e-26	3712	1128	2611	1348	74891
0.2	500	0.3	Bottom 40%	0.557631	0.502008	0.619425	-0.5841	0.0536	7.06257e-27	4035	1245	2288	1231	74891
0.2	500	0.3	Bottom 35%	0.553036	0.496894	0.615536	-0.5923	0.0546	1.09092e-26	4345	1375	1978	1101	74891
0.2	500	0.3	Bottom 30%	0.557196	0.499925	0.621041	-0.5848	0.0553	2.18855e-25	4646	1514	1677	962	74891
0.2	500	0.3	Bottom 25%	0.561829	0.501605	0.629287	-0.5765	0.0579	1.14698e-22	4930	1670	1393	806	74891
0.2	500	0.3	Bottom 20%	0.596232	0.529045	0.671953	-0.5171	0.061	9.67754e-17	5204	1836	1119	640	74891
0.2	500	0.3	Bottom 15%	0.608125	0.533276	0.693481	-0.4974	0.067	1.14575e-13	5490	1990	833	486	74891
0.2	500	0.3	Bottom 10%	0.637471	0.544277	0.746659	-0.4502	0.0806	2.37111e-08	5766	2154	557	322	74891
0.2	500	0.3	Bottom 5%	0.623558	0.499376	0.778574	-0.4723	0.1133	3.0615e-05	6052	2308	271	168	74891
0.2	500	0.4	Top 5%	2.2497	1.6929	2.9896	0.8108	0.1451	2.28828e-08	373	67	5950	2409	82980
0.2	500	0.4	Top 10%	2.1615	1.7694	2.6404	0.7708	0.1021	4.39648e-14	737	143	5586	2333	82980
0.2	500	0.4	Top 15%	1.9834	1.6801	2.3413	0.6848	0.0847	4.44089e-16	1085	235	5238	2241	82980
0.2	500	0.4	Top 20%	1.9299	1.6671	2.2341	0.6575	0.0747	6.09576e-18	1433	327	4890	2149	82980
0.2	500	0.4	Top 25%	1.8489	1.6191	2.1113	0.6146	0.0677	4.98772e-19	1770	430	4553	2046	82980
0.2	500	0.4	Top 30%	1.9134	1.6895	2.167	0.6489	0.0635	8.32201e-24	2118	522	4205	1954	82980
0.2	500	0.4	Top 35%	1.8864	1.6781	2.1206	0.6347	0.0597	1.15863e-25	2453	627	3870	1849	82980
0.2	500	0.4	Top 40%	1.823	1.633	2.0352	0.6005	0.0562	6.11182e-26	2766	754	3557	1722	82980
0.2	500	0.4	Top 45%	1.7921	1.6135	1.9904	0.5834	0.0535	6.33354e-27	3083	877	3240	1599	82980
0.2	500	0.4	Top 50%	1.8062	1.6286	2.0033	0.5912	0.0528	2.57383e-28	3411	989	2912	1487	82980
0.2	500	0.4	Bottom 45%	0.55991	0.50477	0.621079	-0.58	0.0529	3.28728e-27	3726	1114	2597	1362	82980
0.2	500	0.4	Bottom 40%	0.567472	0.510934	0.630279	-0.5666	0.0536	1.96893e-25	4029	1251	2294	1225	82980
0.2	500	0.4	Bottom 35%	0.552364	0.496278	0.614779	-0.5936	0.0546	8.77941e-27	4351	1369	1972	1107	82980
0.2	500	0.4	Bottom 30%	0.546329	0.489452	0.60983	-0.6045	0.0561	2.59043e-26	4648	1512	1675	964	82980
0.2	500	0.4	Bottom 25%	0.573526	0.512243	0.642137	-0.556	0.0576	2.63939e-21	4926	1674	1397	802	82980
0.2	500	0.4	Bottom 20%	0.600889	0.531124	0.679856	-0.5093	0.063	4.44089e-16	5204	1836	1119	640	82980
0.2	500	0.4	Bottom 15%	0.622743	0.544218	0.712606	-0.4736	0.0688	5.68301e-12	5483	1997	840	479	82980
0.2	500	0.4	Bottom 10%	0.646412	0.550479	0.759013	-0.4363	0.082	1.01552e-07	5761	2159	562	317	82980
0.2	500	0.4	Bottom 5%	0.623403	0.499775	0.777665	-0.4725	0.1128	2.79241e-05	6052	2308	271	168	82980
0.2	500	0.5	Top 5%	2.3874	1.7868	3.1898	0.8702	0.1478	3.94809e-09	376	64	5947	2412	90976
0.2	500	0.5	Top 10%	2.0301	1.6657	2.4742	0.7081	0.1009	2.30527e-12	731	149	5592	2327	90976
0.2	500	0.5	Top 15%	1.8836	1.5997	2.2178	0.6332	0.0833	3.01981e-14	1078	242	5245	2234	90976
0.2	500	0.5	Top 20%	1.8891	1.6345	2.1833	0.6361	0.0738	3.18661e-17	1428	332	4895	2144	90976
0.2	500	0.5	Top 25%	1.8588	1.628	2.1222	0.6199	0.0676	2.194e-19	1771	429	4552	2047	90976
0.2	500	0.5	Top 30%	1.8975	1.6779	2.1458	0.6405	0.0628	9.21704e-24	2118	522	4205	1954	90976
0.2	500	0.5	Top 35%	1.864	1.6631	2.0891	0.6227	0.0582	5.4919e-26	2448	632	3875	1844	90976
0.2	500	0.5	Top 40%	1.8993	1.7052	2.1155	0.6415	0.055	1.19819e-30	2782	738	3541	1738	90976
0.2	500	0.5	Top 45%	1.8617	1.6744	2.0699	0.6215	0.0541	8.57254e-30	3102	858	3221	1618	90976
0.2	500	0.5	Top 50%	1.8203	1.6416	2.0185	0.599	0.0527	3.78569e-29	3414	986	2909	1490	90976
0.2	500	0.5	Bottom 45%	0.563158	0.508311	0.623908	-0.5742	0.0523	2.63968e-27	3719	1121	2604	1355	90976
0.2	500	0.5	Bottom 40%	0.57924	0.522766	0.641766	-0.5461	0.0523	8.57532e-25	4021	1259	2302	1217	90976
0.2	500	0.5	Bottom 35%	0.559315	0.50317	0.621736	-0.581	0.054	2.59043e-26	4340	1380	1983	1096	90976
0.2	500	0.5	Bottom 30%	0.571592	0.513347	0.636416	-0.5594	0.0548	1.02073e-23	4638	1522	1685	954	90976
0.2	500	0.5	Bottom 25%	0.56638	0.506509	0.633312	-0.5685	0.057	9.39632e-23	4934	1666	1389	810	90976
0.2	500	0.5	Bottom 20%	0.636375	0.562556	0.719839	-0.452	0.0629	6.6791e-13	5188	1852	1135	624	90976
0.2	500	0.5	Bottom 15%	0.669031	0.583431	0.767224	-0.4019	0.0699	8.74672e-09	5466	2014	857	462	90976
0.2	500	0.5	Bottom 10%	0.627904	0.536049	0.73551	-0.4654	0.0807	8.11132e-09	5765	2155	558	321	90976
0.2	500	0.5	Bottom 5%	0.570613	0.455477	0.714847	-0.5611	0.115	1.06264e-06	6060	2300	263	176	90976
0.1	250	0.1	Top 5%	2.1744	1.6552	2.8565	0.7768	0.1392	2.4058e-08	371	69	5952	2407	38865
0.1	250	0.1	Top 10%	1.9783	1.6242	2.4097	0.6823	0.1006	1.21081e-11	729	151	5594	2325	38865
0.1	250	0.1	Top 15%	1.9922	1.6882	2.3511	0.6893	0.0845	4.44089e-16	1086	234	5237	2242	38865
0.1	250	0.1	Top 20%	1.8173	1.5737	2.0985	0.5973	0.0734	4.44089e-16	1419	341	4904	2135	38865
0.1	250	0.1	Top 25%	1.8573	1.6257	2.1219	0.6191	0.0679	3.79668e-19	1768	432	4555	2044	38865
0.1	250	0.1	Top 30%	1.8406	1.6253	2.0845	0.6101	0.0635	3.52295e-21	2106	534	4217	1942	38865
0.1	250	0.1	Top 35%	1.8544	1.6469	2.088	0.6175	0.0605	1.02073e-23	2443	637	3880	1839	38865
0.1	250	0.1	Top 40%	1.9366	1.7248	2.1745	0.6609	0.0591	2.87843e-28	2786	734	3537	1742	38865
0.1	250	0.1	Top 45%	1.902	1.7038	2.1231	0.6429	0.0561	1.35633e-29	3107	853	3216	1623	38865
0.1	250	0.1	Top 50%	1.9069	1.716	2.119	0.6455	0.0538	2.14638e-32	3432	968	2891	1508	38865
0.1	250	0.1	Bottom 45%	0.533447	0.478904	0.594212	-0.6284	0.055	1.91139e-29	3744	1096	2579	1380	38865
0.1	250	0.1	Bottom 40%	0.546747	0.492053	0.607533	-0.6038	0.0538	1.83904e-28	4042	1238	2281	1238	38865
0.1	250	0.1	Bottom 35%	0.580013	0.522794	0.643501	-0.5447	0.053	4.49922e-24	4329	1391	1994	1085	38865
0.1	250	0.1	Bottom 30%	0.599377	0.53952	0.665823	-0.5119	0.0537	6.8864e-21	4618	1542	1705	934	38865
0.1	250	0.1	Bottom 25%	0.58572	0.524521	0.654108	-0.5349	0.0563	1.00779e-20	4921	1679	1402	797	38865
0.1	250	0.1	Bottom 20%	0.589032	0.522739	0.663746	-0.5293	0.0609	1.59513e-17	5212	1828	1111	648	38865
0.1	250	0.1	Bottom 15%	0.618582	0.542182	0.705716	-0.4804	0.0672	9.07274e-13	5486	1994	837	482	38865
0.1	250	0.1	Bottom 10%	0.606208	0.519588	0.707264	-0.5006	0.0787	1.98046e-10	5774	2146	549	330	38865
0.1	250	0.1	Bottom 5%	0.665513	0.53135	0.833472	-0.4072	0.1149	0.000391576	6048	2312	275	164	38865
0.1	250	0.2	Top 5%	2.1338	1.6198	2.8107	0.7579	0.1406	7.01794e-08	370	70	5953	2406	45543
0.1	250	0.2	Top 10%	2.2146	1.811	2.7081	0.7951	0.1027	9.54792e-15	741	139	5582	2337	45543
0.1	250	0.2	Top 15%	2.0247	1.7066	2.402	0.7054	0.0872	4.44089e-16	1090	230	5233	2246	45543
0.1	250	0.2	Top 20%	2.029	1.7505	2.3518	0.7075	0.0753	2.84827e-20	1444	316	4879	2160	45543
0.1	250	0.2	Top 25%	1.9917	1.7457	2.2724	0.689	0.0673	6.78221e-24	1789	411	4534	2065	45543
0.1	250	0.2	Top 30%	1.9951	1.7643	2.2561	0.6907	0.0627	1.89802e-27	2133	507	4190	1969	45543
0.1	250	0.2	Top 35%	1.9389	1.724	2.1806	0.6621	0.0599	1.22093e-27	2458	622	3865	1854	45543
0.1	250	0.2	Top 40%	1.8452	1.6473	2.0669	0.6126	0.0579	1.96893e-25	2772	748	3551	1728	45543
0.1	250	0.2	Top 45%	1.8042	1.6117	2.0197	0.5901	0.0576	6.12178e-24	3090	870	3233	1606	45543
0.1	250	0.2	Top 50%	1.7585	1.5785	1.9591	0.5645	0.0551	6.12178e-24	3404	996	2919	1480	45543
0.1	250	0.2	Bottom 45%	0.575971	0.518242	0.640123	-0.5517	0.0539	6.78221e-24	3716	1124	2607	1352	45543
0.1	250	0.2	Bottom 40%	0.579979	0.521757	0.644704	-0.5448	0.054	3.11575e-23	4023	1257	2300	1219	45543
0.1	250	0.2	Bottom 35%	0.568214	0.511745	0.630915	-0.5653	0.0534	1.96893e-25	4336	1384	1987	1092	45543
0.1	250	0.2	Bottom 30%	0.588235	0.528961	0.654151	-0.5306	0.0542	6.1465e-22	4628	1532	1695	944	45543
0.1	250	0.2	Bottom 25%	0.585514	0.523725	0.654622	-0.5352	0.0569	2.59286e-20	4924	1676	1399	800	45543
0.1	250	0.2	Bottom 20%	0.576435	0.511561	0.649519	-0.5509	0.0609	7.16622e-19	5219	1821	1104	655	45543
0.1	250	0.2	Bottom 15%	0.592417	0.518861	0.676361	-0.5236	0.0676	9.76996e-15	5498	1982	825	494	45543
0.1	250	0.2	Bottom 10%	0.646663	0.551055	0.75884	-0.4359	0.0816	9.27883e-08	5762	2158	561	318	45543
0.1	250	0.2	Bottom 5%	0.610501	0.492247	0.757117	-0.4935	0.1098	7.02826e-06	6055	2305	268	171	45543
0.1	250	0.3	Top 5%	2.1393	1.6294	2.8088	0.7605	0.1389	4.39965e-08	370	70	5953	2406	50740
0.1	250	0.3	Top 10%	2.1332	1.7465	2.6055	0.7576	0.102	1.13243e-13	738	142	5585	2334	50740
0.1	250	0.3	Top 15%	2.1397	1.7981	2.5461	0.7606	0.0887	4.49317e-17	1100	220	5223	2256	50740
0.1	250	0.3	Top 20%	2.045	1.7636	2.3713	0.7154	0.0755	1.33952e-20	1445	315	4878	2161	50740
0.1	250	0.3	Top 25%	2.0261	1.7685	2.3213	0.7061	0.0694	1.25147e-23	1792	408	4531	2068	50740
0.1	250	0.3	Top 30%	1.9793	1.7478	2.2415	0.6827	0.0635	2.88485e-26	2129	511	4194	1965	50740
0.1	250	0.3	Top 35%	1.8951	1.6838	2.1329	0.6393	0.0603	1.59311e-25	2452	628	3871	1848	50740
0.1	250	0.3	Top 40%	1.7654	1.5753	1.9785	0.5684	0.0581	6.77835e-22	2760	760	3563	1716	50740
0.1	250	0.3	Top 45%	1.7426	1.5611	1.9453	0.5554	0.0561	2.08118e-22	3078	882	3245	1594	50740
0.1	250	0.3	Top 50%	1.787	1.6058	1.9888	0.5806	0.0546	1.04174e-25	3405	995	2918	1481	50740
0.1	250	0.3	Bottom 45%	0.562746	0.505868	0.626056	-0.5749	0.0544	2.18855e-25	3717	1123	2606	1353	50740
0.1	250	0.3	Bottom 40%	0.547705	0.492635	0.608902	-0.602	0.0541	4.49805e-28	4040	1240	2283	1236	50740
0.1	250	0.3	Bottom 35%	0.554354	0.497661	0.617513	-0.59	0.055	4.43299e-26	4347	1373	1976	1103	50740
0.1	250	0.3	Bottom 30%	0.568764	0.509347	0.635163	-0.5643	0.0563	6.29854e-23	4639	1521	1684	955	50740
0.1	250	0.3	Bottom 25%	0.56338	0.504465	0.629129	-0.5738	0.0563	1.25147e-23	4937	1663	1386	813	50740
0.1	250	0.3	Bottom 20%	0.580147	0.515225	0.653253	-0.5445	0.0606	1.12473e-18	5216	1824	1107	652	50740
0.1	250	0.3	Bottom 15%	0.611247	0.537461	0.695169	-0.4922	0.0656	6.4615e-14	5489	1991	834	485	50740
0.1	250	0.3	Bottom 10%	0.628062	0.537981	0.733192	-0.4651	0.079	3.88878e-09	5768	2152	555	324	50740
0.1	250	0.3	Bottom 5%	0.630915	0.507795	0.783883	-0.4606	0.1107	3.19752e-05	6054	2306	269	170	50740
0.1	250	0.4	Top 5%	2.1378	1.6112	2.8366	0.7598	0.1443	1.39868e-07	370	70	5953	2406	55575
0.1	250	0.4	Top 10%	2.3908	1.9419	2.9435	0.8716	0.1061	2.22045e-16	750	130	5573	2346	55575
0.1	250	0.4	Top 15%	2.1711	1.8347	2.5692	0.7752	0.0859	7.84384e-19	1103	217	5220	2259	55575
0.1	250	0.4	Top 20%	2.0284	1.7491	2.3523	0.7072	0.0756	3.77335e-20	1445	315	4878	2161	55575
0.1	250	0.4	Top 25%	2.0116	1.7589	2.3006	0.6989	0.0685	9.21704e-24	1790	410	4533	2066	55575
0.1	250	0.4	Top 30%	1.9295	1.7044	2.1843	0.6573	0.0633	1.60144e-24	2126	514	4197	1962	55575
0.1	250	0.4	Top 35%	1.8797	1.6711	2.1144	0.6311	0.06	4.11912e-25	2453	627	3870	1849	55575
0.1	250	0.4	Top 40%	1.8002	1.6083	2.0151	0.5879	0.0575	8.32201e-24	2767	753	3556	1723	55575
0.1	250	0.4	Top 45%	1.7327	1.5547	1.9311	0.5497	0.0553	1.39953e-22	3075	885	3248	1591	55575
0.1	250	0.4	Top 50%	1.7558	1.5802	1.9509	0.5629	0.0538	6.26663e-25	3400	1000	2923	1476	55575
0.1	250	0.4	Bottom 45%	0.557756	0.501706	0.62004	-0.5838	0.054	1.6824e-26	3726	1114	2597	1362	55575
0.1	250	0.4	Bottom 40%	0.554447	0.498281	0.616979	-0.5898	0.0545	1.50995e-26	4045	1235	2278	1241	55575
0.1	250	0.4	Bottom 35%	0.559942	0.502715	0.623714	-0.5799	0.055	3.00383e-25	4343	1377	1980	1099	55575
0.1	250	0.4	Bottom 30%	0.563539	0.505331	0.628457	-0.5735	0.0556	3.30374e-24	4642	1518	1681	958	55575
0.1	250	0.4	Bottom 25%	0.581835	0.519913	0.651169	-0.5415	0.0574	1.95485e-20	4926	1674	1397	802	55575
0.1	250	0.4	Bottom 20%	0.553741	0.490557	0.625039	-0.5911	0.0618	5.17013e-21	5226	1814	1097	662	55575
0.1	250	0.4	Bottom 15%	0.618429	0.543183	0.704126	-0.4806	0.0662	3.888e-13	5485	1995	838	481	55575
0.1	250	0.4	Bottom 10%	0.622859	0.531011	0.730567	-0.4735	0.0814	5.98909e-09	5771	2149	552	327	55575
0.1	250	0.4	Bottom 5%	0.599018	0.479939	0.747608	-0.5125	0.1131	5.82588e-06	6060	2300	263	176	55575
0.1	250	0.5	Top 5%	2.166	1.6441	2.8536	0.7729	0.1407	3.91799e-08	371	69	5952	2407	60426
0.1	250	0.5	Top 10%	2.1743	1.7736	2.6656	0.7767	0.1039	7.86038e-14	740	140	5583	2336	60426
0.1	250	0.5	Top 15%	1.9855	1.6844	2.3405	0.6859	0.0839	4.44089e-16	1086	234	5237	2242	60426
0.1	250	0.5	Top 20%	1.9015	1.6447	2.1983	0.6426	0.074	1.73987e-17	1430	330	4893	2146	60426
0.1	250	0.5	Top 25%	1.9425	1.7039	2.2145	0.664	0.0669	1.54571e-22	1782	418	4541	2058	60426
0.1	250	0.5	Top 30%	1.9185	1.6984	2.1671	0.6515	0.0622	5.64341e-25	2121	519	4202	1957	60426
0.1	250	0.5	Top 35%	1.8564	1.653	2.0848	0.6186	0.0592	7.72482e-25	2449	631	3874	1845	60426
0.1	250	0.5	Top 40%	1.805	1.6157	2.0164	0.5905	0.0565	7.72482e-25	2770	750	3553	1726	60426
0.1	250	0.5	Top 45%	1.7835	1.5998	1.9883	0.5786	0.0554	9.51851e-25	3090	870	3233	1606	60426
0.1	250	0.5	Top 50%	1.7385	1.5671	1.9285	0.553	0.0529	7.72482e-25	3401	999	2922	1477	60426
0.1	250	0.5	Bottom 45%	0.555463	0.500501	0.616447	-0.588	0.0531	1.09315e-27	3729	1111	2594	1365	60426
0.1	250	0.5	Bottom 40%	0.568182	0.511718	0.630875	-0.5653	0.0534	1.77117e-25	4030	1250	2293	1226	60426
0.1	250	0.5	Bottom 35%	0.574185	0.516289	0.63857	-0.5548	0.0542	7.51314e-24	4335	1385	1988	1091	60426
0.1	250	0.5	Bottom 30%	0.578536	0.51913	0.644745	-0.5473	0.0553	2.08118e-22	4631	1529	1692	947	60426
0.1	250	0.5	Bottom 25%	0.578202	0.517117	0.646538	-0.5478	0.057	3.52295e-21	4930	1670	1393	806	60426
0.1	250	0.5	Bottom 20%	0.58596	0.519561	0.660808	-0.5345	0.0614	1.34039e-17	5214	1826	1109	650	60426
0.1	250	0.5	Bottom 15%	0.627313	0.550327	0.715001	-0.4663	0.0668	2.89013e-12	5480	2000	843	476	60426
0.1	250	0.5	Bottom 10%	0.673764	0.575672	0.788644	-0.3949	0.0803	8.76238e-07	5759	2161	564	315	60426
0.1	250	0.5	Bottom 5%	0.560947	0.45163	0.69667	-0.5781	0.1106	1.71129e-07	6063	2297	260	179	60426
0.1	500	0.1	Top 5%	2.0016	1.5298	2.6188	0.6939	0.1371	4.19593e-07	368	72	5955	2404	37104
0.1	500	0.1	Top 10%	2.0674	1.7018	2.5116	0.7263	0.0993	2.5846e-13	734	146	5589	2330	37104
0.1	500	0.1	Top 15%	1.9262	1.6324	2.2729	0.6555	0.0844	8.21565e-15	1079	241	5244	2235	37104
0.1	500	0.1	Top 20%	1.8617	1.6141	2.1472	0.6215	0.0728	5.80784e-17	1421	339	4902	2137	37104
0.1	500	0.1	Top 25%	1.8698	1.6361	2.1369	0.6258	0.0681	1.826e-19	1771	429	4552	2047	37104
0.1	500	0.1	Top 30%	1.8186	1.6067	2.0584	0.5981	0.0632	1.4725e-20	2105	535	4218	1941	37104
0.1	500	0.1	Top 35%	1.8067	1.6086	2.0292	0.5915	0.0593	9.39632e-23	2434	646	3889	1830	37104
0.1	500	0.1	Top 40%	1.8245	1.6315	2.0402	0.6013	0.057	3.00383e-25	2768	752	3555	1724	37104
0.1	500	0.1	Top 45%	1.9022	1.7042	2.1231	0.643	0.0561	1.07851e-29	3110	850	3213	1626	37104
0.1	500	0.1	Top 50%	1.8172	1.6353	2.0192	0.5973	0.0538	7.01776e-28	3414	986	2909	1490	37104
0.1	500	0.1	Bottom 45%	0.563031	0.506688	0.625626	-0.5744	0.0538	6.80103e-26	3715	1125	2608	1351	37104
0.1	500	0.1	Bottom 40%	0.561167	0.505102	0.623441	-0.5778	0.0537	2.88485e-26	4030	1250	2293	1226	37104
0.1	500	0.1	Bottom 35%	0.564621	0.508647	0.626723	-0.5716	0.0533	3.98216e-26	4337	1383	1986	1093	37104
0.1	500	0.1	Bottom 30%	0.597372	0.536769	0.664805	-0.5152	0.0546	1.77884e-20	4619	1541	1704	935	37104
0.1	500	0.1	Bottom 25%	0.595096	0.532283	0.665336	-0.519	0.0569	3.46592e-19	4915	1685	1408	791	37104
0.1	500	0.1	Bottom 20%	0.594778	0.527398	0.670781	-0.5196	0.0613	1.05335e-16	5207	1833	1116	643	37104
0.1	500	0.1	Bottom 15%	0.610836	0.535045	0.69735	-0.4929	0.0676	3.02203e-13	5488	1992	835	484	37104
0.1	500	0.1	Bottom 10%	0.604778	0.517277	0.707014	-0.5029	0.0797	2.80959e-10	5772	2148	551	328	37104
0.1	500	0.1	Bottom 5%	0.686766	0.549904	0.857633	-0.3758	0.1134	0.000918962	6043	2317	280	159	37104
0.1	500	0.2	Top 5%	2.1043	1.6136	2.7443	0.744	0.1355	3.98475e-08	370	70	5953	2406	44176
0.1	500	0.2	Top 10%	1.9993	1.6408	2.4363	0.6928	0.1008	6.42109e-12	732	148	5591	2328	44176
0.1	500	0.2	Top 15%	2.0136	1.7006	2.3842	0.6999	0.0862	4.44089e-16	1090	230	5233	2246	44176
0.1	500	0.2	Top 20%	2.0055	1.7349	2.3183	0.6959	0.0739	2.36012e-20	1441	319	4882	2157	44176
0.1	500	0.2	Top 25%	1.957	1.7144	2.2339	0.6714	0.0675	1.39953e-22	1786	414	4537	2062	44176
0.1	500	0.2	Top 30%	2.0383	1.7997	2.3085	0.7121	0.0635	2.0573e-28	2140	500	4183	1976	44176
0.1	500	0.2	Top 35%	1.9254	1.7105	2.1674	0.6551	0.0604	1.09092e-26	2457	623	3866	1853	44176
0.1	500	0.2	Top 40%	1.8444	1.648	2.0643	0.6122	0.0575	9.36542e-26	2776	744	3547	1732	44176
0.1	500	0.2	Top 45%	1.8105	1.6211	2.0221	0.5936	0.0564	3.33756e-25	3094	866	3229	1610	44176
0.1	500	0.2	Top 50%	1.7495	1.5718	1.9473	0.5593	0.0546	6.78221e-24	3402	998	2921	1478	44176
0.1	500	0.2	Bottom 45%	0.577834	0.518753	0.643625	-0.5485	0.055	1.03819e-22	3712	1128	2611	1348	44176
0.1	500	0.2	Bottom 40%	0.579979	0.521812	0.644662	-0.5448	0.0539	2.81657e-23	4023	1257	2300	1219	44176
0.1	500	0.2	Bottom 35%	0.567408	0.510517	0.630597	-0.5667	0.0539	3.70799e-25	4340	1380	1983	1096	44176
0.1	500	0.2	Bottom 30%	0.576668	0.517786	0.642261	-0.5505	0.055	6.29854e-23	4634	1526	1689	950	44176
0.1	500	0.2	Bottom 25%	0.587993	0.525901	0.657376	-0.5311	0.0569	4.99438e-20	4923	1677	1400	799	44176
0.1	500	0.2	Bottom 20%	0.573789	0.509347	0.646412	-0.5555	0.0608	2.88746e-19	5222	1818	1101	658	44176
0.1	500	0.2	Bottom 15%	0.579039	0.506842	0.661507	-0.5464	0.0679	8.88178e-16	5505	1975	818	501	44176
0.1	500	0.2	Bottom 10%	0.622626	0.530588	0.73062	-0.4738	0.0816	6.3872e-09	5768	2152	555	324	44176
0.1	500	0.2	Bottom 5%	0.62905	0.502588	0.787278	-0.4636	0.1145	5.15481e-05	6053	2307	270	169	44176
0.1	500	0.3	Top 5%	2.3026	1.7367	3.053	0.8341	0.1439	6.80435e-09	374	66	5949	2410	49615
0.1	500	0.3	Top 10%	2.2045	1.7942	2.7086	0.7905	0.1051	5.35127e-14	742	138	5581	2338	49615
0.1	500	0.3	Top 15%	2.1995	1.8512	2.6133	0.7882	0.088	1.47225e-18	1106	214	5217	2262	49615
0.1	500	0.3	Top 20%	2.0036	1.7264	2.3254	0.695	0.076	2.63512e-19	1440	320	4883	2156	49615
0.1	500	0.3	Top 25%	1.9909	1.7396	2.2785	0.6886	0.0689	7.6946e-23	1788	412	4535	2064	49615
0.1	500	0.3	Top 30%	1.9541	1.7229	2.2164	0.6699	0.0643	9.51851e-25	2126	514	4197	1962	49615
0.1	500	0.3	Top 35%	1.8234	1.6219	2.0501	0.6007	0.0598	4.66118e-23	2438	642	3885	1834	49615
0.1	500	0.3	Top 40%	1.7896	1.6011	2.0003	0.582	0.0568	6.12178e-24	2765	755	3558	1721	49615
0.1	500	0.3	Top 45%	1.7301	1.5522	1.9285	0.5482	0.0554	2.08118e-22	3080	880	3243	1596	49615
0.1	500	0.3	Top 50%	1.743	1.5646	1.9417	0.5556	0.0551	3.11575e-23	3395	1005	2928	1471	49615
0.1	500	0.3	Bottom 45%	0.566829	0.510256	0.629683	-0.5677	0.0536	1.96893e-25	3714	1126	2609	1350	49615
0.1	500	0.3	Bottom 40%	0.545732	0.491063	0.606465	-0.6056	0.0539	1.31284e-28	4044	1236	2279	1240	49615
0.1	500	0.3	Bottom 35%	0.550721	0.494218	0.613648	-0.5965	0.0552	1.87437e-26	4348	1372	1975	1104	49615
0.1	500	0.3	Bottom 30%	0.571396	0.512085	0.637592	-0.5597	0.0559	6.96201e-23	4637	1523	1686	953	49615
0.1	500	0.3	Bottom 25%	0.576735	0.516076	0.644496	-0.5504	0.0567	1.34084e-21	4930	1670	1393	806	49615
0.1	500	0.3	Bottom 20%	0.593296	0.52829	0.666311	-0.5221	0.0592	5.11099e-18	5209	1831	1114	645	49615
0.1	500	0.3	Bottom 15%	0.604778	0.531717	0.6879	-0.5029	0.0657	1.90958e-14	5492	1988	831	488	49615
0.1	500	0.3	Bottom 10%	0.634961	0.544544	0.740412	-0.4542	0.0784	6.85029e-09	5767	2153	556	323	49615
0.1	500	0.3	Bottom 5%	0.636578	0.509996	0.794597	-0.4516	0.1131	6.5313e-05	6051	2309	272	167	49615
0.1	500	0.4	Top 5%	2.3407	1.7439	3.1418	0.8504	0.1502	1.4895e-08	375	65	5948	2411	54638
0.1	500	0.4	Top 10%	2.2602	1.8443	2.7699	0.8155	0.1038	3.9968e-15	744	136	5579	2340	54638
0.1	500	0.4	Top 15%	2.0905	1.7674	2.4727	0.7374	0.0857	3.18661e-17	1097	223	5226	2253	54638
0.1	500	0.4	Top 20%	1.9802	1.7106	2.2923	0.6832	0.0747	2.63512e-19	1440	320	4883	2156	54638
0.1	500	0.4	Top 25%	1.9978	1.7472	2.2844	0.6921	0.0684	2.30094e-23	1790	410	4533	2066	54638
0.1	500	0.4	Top 30%	1.9173	1.6937	2.1705	0.6509	0.0633	4.05948e-24	2123	517	4200	1959	54638
0.1	500	0.4	Top 35%	1.8395	1.6353	2.0693	0.6095	0.06	1.69769e-23	2447	633	3876	1843	54638
0.1	500	0.4	Top 40%	1.7641	1.5759	1.9748	0.5676	0.0576	3.08988e-22	2760	760	3563	1716	54638
0.1	500	0.4	Top 45%	1.7492	1.5709	1.9477	0.5592	0.0549	1.13028e-23	3080	880	3243	1596	54638
0.1	500	0.4	Top 50%	1.7183	1.5461	1.9097	0.5413	0.0539	4.66118e-23	3394	1006	2929	1470	54638
0.1	500	0.4	Bottom 45%	0.563158	0.506971	0.625547	-0.5742	0.0536	4.93436e-26	3724	1116	2599	1360	54638
0.1	500	0.4	Bottom 40%	0.552975	0.496697	0.615612	-0.5925	0.0547	1.50995e-26	4046	1234	2277	1242	54638
0.1	500	0.4	Bottom 35%	0.564143	0.506227	0.628654	-0.5725	0.0553	1.97053e-24	4340	1380	1983	1096	54638
0.1	500	0.4	Bottom 30%	0.570972	0.511117	0.637836	-0.5604	0.0565	1.70699e-22	4636	1524	1687	952	54638
0.1	500	0.4	Bottom 25%	0.569703	0.508466	0.638325	-0.5626	0.058	1.4775e-21	4930	1670	1393	806	54638
0.1	500	0.4	Bottom 20%	0.555062	0.492562	0.625508	-0.5887	0.061	2.17613e-21	5225	1815	1098	661	54638
0.1	500	0.4	Bottom 15%	0.637267	0.559879	0.725374	-0.4506	0.0661	9.10783e-12	5476	2004	847	472	54638
0.1	500	0.4	Bottom 10%	0.634115	0.54227	0.74151	-0.4555	0.0798	1.15594e-08	5767	2153	556	323	54638
0.1	500	0.4	Bottom 5%	0.622743	0.499276	0.776759	-0.4736	0.1128	2.66621e-05	6056	2304	267	172	54638
0.1	500	0.5	Top 5%	2.2059	1.6666	2.9195	0.7911	0.143	3.17011e-08	372	68	5951	2408	59674
0.1	500	0.5	Top 10%	2.1676	1.7757	2.6461	0.7736	0.1018	2.90878e-14	739	141	5584	2335	59674
0.1	500	0.5	Top 15%	1.9285	1.6369	2.2722	0.6568	0.0837	3.9968e-15	1082	238	5241	2238	59674
0.1	500	0.5	Top 20%	1.977	1.7088	2.2873	0.6816	0.0744	2.40459e-19	1441	319	4882	2157	59674
0.1	500	0.5	Top 25%	1.9146	1.6786	2.1837	0.6495	0.0671	1.79346e-21	1779	421	4544	2055	59674
0.1	500	0.5	Top 30%	1.8903	1.6747	2.1338	0.6368	0.0618	3.66235e-24	2119	521	4204	1955	59674
0.1	500	0.5	Top 35%	1.8653	1.6612	2.0945	0.6234	0.0591	3.00383e-25	2450	630	3873	1846	59674
0.1	500	0.5	Top 40%	1.7589	1.5748	1.9646	0.5647	0.0564	6.96201e-23	2760	760	3563	1716	59674
0.1	500	0.5	Top 45%	1.788	1.6047	1.9922	0.5811	0.0552	3.33756e-25	3093	867	3230	1609	59674
0.1	500	0.5	Top 50%	1.7806	1.6018	1.9793	0.5769	0.054	6.11182e-26	3412	988	2911	1488	59674
0.1	500	0.5	Bottom 45%	0.56057	0.505025	0.622239	-0.5788	0.0532	8.77941e-27	3724	1116	2599	1360	59674
0.1	500	0.5	Bottom 40%	0.564908	0.508337	0.627786	-0.5711	0.0538	1.43281e-25	4032	1248	2291	1228	59674
0.1	500	0.5	Bottom 35%	0.588201	0.528849	0.654193	-0.5307	0.0543	6.77835e-22	4325	1395	1998	1081	59674
0.1	500	0.5	Bottom 30%	0.580248	0.520779	0.646454	-0.5443	0.0552	2.79962e-22	4631	1529	1692	947	59674
0.1	500	0.5	Bottom 25%	0.587234	0.525431	0.656297	-0.5323	0.0567	3.12853e-20	4924	1676	1399	800	59674
0.1	500	0.5	Bottom 20%	0.589971	0.523615	0.664717	-0.5277	0.0609	1.89754e-17	5211	1829	1112	647	59674
0.1	500	0.5	Bottom 15%	0.618888	0.542446	0.706115	-0.4798	0.0673	9.75664e-13	5483	1997	840	479	59674
0.1	500	0.5	Bottom 10%	0.674582	0.576302	0.789578	-0.3937	0.0803	9.53995e-07	5757	2163	566	313	59674
0.1	500	0.5	Bottom 5%	0.572541	0.462471	0.708767	-0.5577	0.1089	3.05277e-07	6061	2299	262	177	59674
0.05	250	0.1	Top 5%	2.3855	1.7909	3.1776	0.8694	0.1463	2.79035e-09	375	65	5948	2411	25493
0.05	250	0.1	Top 10%	2.3808	1.9509	2.9055	0.8675	0.1016	5.80784e-17	745	135	5578	2341	25493
0.05	250	0.1	Top 15%	2.175	1.8486	2.559	0.777	0.083	3.43602e-20	1098	222	5225	2254	25493
0.05	250	0.1	Top 20%	2.069	1.7931	2.3873	0.727	0.073	1.14698e-22	1446	314	4877	2162	25493
0.05	250	0.1	Top 25%	1.8807	1.6475	2.1471	0.6317	0.0676	4.14339e-20	1772	428	4551	2048	25493
0.05	250	0.1	Top 30%	1.9082	1.6809	2.1662	0.6461	0.0647	8.50342e-23	2119	521	4204	1955	25493
0.05	250	0.1	Top 35%	1.8254	1.6235	2.0525	0.6018	0.0598	4.21529e-23	2440	640	3883	1836	25493
0.05	250	0.1	Top 40%	1.8516	1.6548	2.0718	0.6161	0.0573	3.21242e-26	2772	748	3551	1728	25493
0.05	250	0.1	Top 45%	1.8747	1.6778	2.0947	0.6284	0.0566	7.01776e-28	3106	854	3217	1622	25493
0.05	250	0.1	Top 50%	1.7837	1.6012	1.987	0.5787	0.0551	4.11912e-25	3409	991	2914	1485	25493
0.05	250	0.1	Bottom 45%	0.555833	0.499301	0.618774	-0.5873	0.0547	3.98216e-26	3726	1114	2597	1362	25493
0.05	250	0.1	Bottom 40%	0.576768	0.518511	0.64156	-0.5503	0.0543	2.07938e-23	4025	1255	2298	1221	25493
0.05	250	0.1	Bottom 35%	0.586338	0.528709	0.65028	-0.5338	0.0528	2.54586e-23	4326	1394	1997	1082	25493
0.05	250	0.1	Bottom 30%	0.580821	0.523533	0.64433	-0.5433	0.053	5.52511e-24	4634	1526	1689	950	25493
0.05	250	0.1	Bottom 25%	0.587165	0.526537	0.654793	-0.5325	0.0556	5.17013e-21	4926	1674	1397	802	25493
0.05	250	0.1	Bottom 20%	0.601323	0.535246	0.675539	-0.5086	0.0594	4.89497e-17	5206	1834	1117	642	25493
0.05	250	0.1	Bottom 15%	0.643004	0.56443	0.732547	-0.4416	0.0665	3.11968e-11	5476	2004	847	472	25493
0.05	250	0.1	Bottom 10%	0.629247	0.538793	0.734862	-0.4632	0.0792	4.90514e-09	5770	2150	553	326	25493
0.05	250	0.1	Bottom 5%	0.599197	0.48398	0.741785	-0.5122	0.1089	2.58396e-06	6057	2303	266	173	25493
0.05	250	0.2	Top 5%	2.4203	1.8258	3.2084	0.8839	0.1438	7.96764e-10	376	64	5947	2412	29348
0.05	250	0.2	Top 10%	2.4067	1.9669	2.9449	0.8783	0.103	6.3253e-17	745	135	5578	2341	29348
0.05	250	0.2	Top 15%	2.378	2.008	2.8163	0.8663	0.0863	5.15372e-23	1112	208	5211	2268	29348
0.05	250	0.2	Top 20%	2.0938	1.8201	2.4086	0.739	0.0715	2.42372e-24	1449	311	4874	2165	29348
0.05	250	0.2	Top 25%	1.9595	1.7186	2.2342	0.6727	0.0669	4.66118e-23	1784	416	4539	2060	29348
0.05	250	0.2	Top 30%	1.9114	1.6861	2.1668	0.6478	0.064	2.30094e-23	2119	521	4204	1955	29348
0.05	250	0.2	Top 35%	1.8689	1.6645	2.0983	0.6253	0.0591	1.96893e-25	2446	634	3877	1842	29348
0.05	250	0.2	Top 40%	1.8594	1.663	2.079	0.6202	0.057	7.06257e-27	2778	742	3545	1734	29348
0.05	250	0.2	Top 45%	1.8276	1.6418	2.0346	0.603	0.0547	1.70005e-27	3096	864	3227	1612	29348
0.05	250	0.2	Top 50%	1.8032	1.6226	2.004	0.5896	0.0538	3.66786e-27	3412	988	2911	1488	29348
0.05	250	0.2	Bottom 45%	0.568861	0.512164	0.631832	-0.5641	0.0536	3.33756e-25	3714	1126	2609	1350	29348
0.05	250	0.2	Bottom 40%	0.591156	0.531576	0.657419	-0.5257	0.0542	1.4775e-21	4013	1267	2310	1209	29348
0.05	250	0.2	Bottom 35%	0.582072	0.523725	0.646914	-0.5412	0.0539	5.15372e-23	4333	1387	1990	1089	29348
0.05	250	0.2	Bottom 30%	0.596374	0.535561	0.664099	-0.5169	0.0549	2.14806e-20	4627	1533	1696	943	29348
0.05	250	0.2	Bottom 25%	0.567054	0.507872	0.633152	-0.5673	0.0563	3.44636e-23	4939	1661	1384	815	29348
0.05	250	0.2	Bottom 20%	0.569995	0.507125	0.640656	-0.5621	0.0596	1.95485e-20	5223	1817	1100	659	29348
0.05	250	0.2	Bottom 15%	0.626449	0.548938	0.71495	-0.4677	0.0674	3.95151e-12	5485	1995	838	481	29348
0.05	250	0.2	Bottom 10%	0.677736	0.578402	0.794155	-0.389	0.0809	1.51233e-06	5760	2160	563	316	29348
0.05	250	0.2	Bottom 5%	0.561199	0.449156	0.701262	-0.5777	0.1137	3.72055e-07	6065	2295	258	181	29348
0.05	250	0.3	Top 5%	2.356	1.7902	3.1007	0.857	0.1401	9.64027e-10	374	66	5949	2410	32444
0.05	250	0.3	Top 10%	2.6475	2.1423	3.2718	0.9736	0.108	9.39454e-19	758	122	5565	2354	32444
0.05	250	0.3	Top 15%	2.377	2.0026	2.8214	0.8659	0.0874	2.08118e-22	1114	206	5209	2270	32444
0.05	250	0.3	Top 20%	2.1986	1.8966	2.5487	0.7878	0.0754	7.72482e-25	1461	299	4862	2177	32444
0.05	250	0.3	Top 25%	1.9585	1.7163	2.2348	0.6722	0.0673	9.39632e-23	1785	415	4538	2061	32444
0.05	250	0.3	Top 30%	1.8873	1.6658	2.1382	0.6352	0.0637	1.03819e-22	2115	525	4208	1951	32444
0.05	250	0.3	Top 35%	1.8529	1.6464	2.0853	0.6167	0.0603	7.51314e-24	2445	635	3878	1841	32444
0.05	250	0.3	Top 40%	1.8665	1.6667	2.0903	0.6241	0.0578	1.87437e-26	2781	739	3542	1737	32444
0.05	250	0.3	Top 45%	1.797	1.6099	2.0058	0.5861	0.0561	7.72482e-25	3089	871	3234	1605	32444
0.05	250	0.3	Top 50%	1.8343	1.645	2.0454	0.6067	0.0556	5.09194e-27	3416	984	2907	1492	32444
0.05	250	0.3	Bottom 45%	0.543596	0.488902	0.604412	-0.6095	0.0541	1.04812e-28	3734	1106	2589	1370	32444
0.05	250	0.3	Bottom 40%	0.556886	0.50163	0.6182	-0.5854	0.0533	2.63968e-27	4039	1241	2284	1235	32444
0.05	250	0.3	Bottom 35%	0.561482	0.505331	0.623908	-0.5772	0.0538	3.98216e-26	4341	1379	1982	1097	32444
0.05	250	0.3	Bottom 30%	0.570581	0.511091	0.637024	-0.5611	0.0562	8.50342e-23	4635	1525	1688	951	32444
0.05	250	0.3	Bottom 25%	0.555216	0.496401	0.620964	-0.5884	0.0571	3.66235e-24	4941	1659	1382	817	32444
0.05	250	0.3	Bottom 20%	0.599018	0.532765	0.673537	-0.5125	0.0598	4.49317e-17	5207	1833	1116	643	32444
0.05	250	0.3	Bottom 15%	0.606833	0.533248	0.690512	-0.4995	0.0659	3.55271e-14	5495	1985	828	491	32444
0.05	250	0.3	Bottom 10%	0.646454	0.556421	0.751033	-0.4363	0.0765	1.17965e-08	5765	2155	558	321	32444
0.05	250	0.3	Bottom 5%	0.650872	0.51878	0.816593	-0.4295	0.1157	0.000206368	6050	2310	273	166	32444
0.05	250	0.4	Top 5%	2.6053	1.9502	3.4804	0.9575	0.1478	9.13734e-11	380	60	5943	2416	35380
0.05	250	0.4	Top 10%	2.3887	1.9376	2.9449	0.8708	0.1068	4.44089e-16	749	131	5574	2345	35380
0.05	250	0.4	Top 15%	2.2271	1.8821	2.6352	0.8007	0.0859	4.99438e-20	1105	215	5218	2261	35380
0.05	250	0.4	Top 20%	2.1296	1.8342	2.4725	0.7559	0.0762	1.70699e-22	1454	306	4869	2170	35380
0.05	250	0.4	Top 25%	2.0136	1.7617	2.3015	0.6999	0.0682	4.9861e-24	1791	409	4532	2067	35380
0.05	250	0.4	Top 30%	1.8637	1.6502	2.1049	0.6226	0.0621	5.69773e-23	2114	526	4209	1950	35380
0.05	250	0.4	Top 35%	1.7526	1.5574	1.9722	0.5611	0.0602	6.01775e-20	2429	651	3894	1825	35380
0.05	250	0.4	Top 40%	1.8327	1.6418	2.0459	0.6058	0.0561	2.08804e-26	2770	750	3553	1726	35380
0.05	250	0.4	Top 45%	1.7652	1.5842	1.9669	0.5683	0.0552	3.66235e-24	3081	879	3242	1597	35380
0.05	250	0.4	Top 50%	1.7228	1.5452	1.9208	0.5439	0.0555	5.573e-22	3394	1006	2929	1470	35380
0.05	250	0.4	Bottom 45%	0.577001	0.518672	0.64189	-0.5499	0.0544	2.54586e-23	3715	1125	2608	1351	35380
0.05	250	0.4	Bottom 40%	0.574086	0.516636	0.637918	-0.555	0.0538	2.97994e-24	4030	1250	2293	1226	35380
0.05	250	0.4	Bottom 35%	0.566765	0.508285	0.631991	-0.5678	0.0556	8.32201e-24	4341	1379	1982	1097	35380
0.05	250	0.4	Bottom 30%	0.567344	0.508027	0.633593	-0.5668	0.0563	4.21529e-23	4639	1521	1684	955	35380
0.05	250	0.4	Bottom 25%	0.555525	0.496007	0.6222	-0.5878	0.0578	1.38551e-23	4939	1661	1384	815	35380
0.05	250	0.4	Bottom 20%	0.581193	0.516102	0.65445	-0.5427	0.0606	1.47225e-18	5218	1822	1105	654	35380
0.05	250	0.4	Bottom 15%	0.617017	0.541067	0.703631	-0.4828	0.067	5.83977e-13	5490	1990	833	486	35380
0.05	250	0.4	Bottom 10%	0.626096	0.538561	0.727855	-0.4683	0.0768	1.09789e-09	5771	2149	552	327	35380
0.05	250	0.4	Bottom 5%	0.621157	0.495909	0.778028	-0.4762	0.1149	3.39972e-05	6053	2307	270	169	35380
0.05	250	0.5	Top 5%	2.1235	1.6214	2.7812	0.7531	0.1376	4.46921e-08	370	70	5953	2406	38327
0.05	250	0.5	Top 10%	2.4802	2.022	3.0421	0.9083	0.1042	1.22852e-17	752	128	5571	2348	38327
0.05	250	0.5	Top 15%	2.1336	1.8177	2.5044	0.7578	0.0818	8.72605e-20	1097	223	5226	2253	38327
0.05	250	0.5	Top 20%	2.0847	1.8053	2.4075	0.7346	0.0734	7.6946e-23	1447	313	4876	2163	38327
0.05	250	0.5	Top 25%	1.9472	1.7041	2.2249	0.6664	0.068	5.573e-22	1783	417	4540	2059	38327
0.05	250	0.5	Top 30%	1.942	1.723	2.1888	0.6637	0.061	8.77941e-27	2123	517	4200	1959	38327
0.05	250	0.5	Top 35%	1.8096	1.6153	2.0273	0.5931	0.058	7.51314e-24	2441	639	3882	1837	38327
0.05	250	0.5	Top 40%	1.7466	1.5655	1.9488	0.5577	0.0559	9.39632e-23	2760	760	3563	1716	38327
0.05	250	0.5	Top 45%	1.7868	1.6077	1.9858	0.5804	0.0539	2.59043e-26	3088	872	3235	1604	38327
0.05	250	0.5	Top 50%	1.7834	1.6067	1.9795	0.5785	0.0532	8.77941e-27	3408	992	2915	1484	38327
0.05	250	0.5	Bottom 45%	0.575109	0.518135	0.638325	-0.5532	0.0532	1.44348e-24	3720	1120	2603	1356	38327
0.05	250	0.5	Bottom 40%	0.59988	0.540687	0.665557	-0.511	0.053	2.63939e-21	4012	1268	2311	1208	38327
0.05	250	0.5	Bottom 35%	0.606575	0.545524	0.674491	-0.4999	0.0541	1.15186e-19	4312	1408	2011	1068	38327
0.05	250	0.5	Bottom 30%	0.597621	0.535447	0.667067	-0.5148	0.0561	2.00166e-19	4622	1538	1701	938	38327
0.05	250	0.5	Bottom 25%	0.591331	0.528625	0.661463	-0.5254	0.0572	1.826e-19	4923	1677	1400	799	38327
0.05	250	0.5	Bottom 20%	0.611583	0.54339	0.688279	-0.4917	0.0603	4.44089e-16	5206	1834	1117	642	38327
0.05	250	0.5	Bottom 15%	0.644995	0.566765	0.734053	-0.4385	0.066	3.02691e-11	5478	2002	845	474	38327
0.05	250	0.5	Bottom 10%	0.687758	0.58751	0.805088	-0.3743	0.0804	3.21078e-06	5755	2165	568	311	38327
0.05	250	0.5	Bottom 5%	0.6222	0.497909	0.777545	-0.4745	0.1137	3.00442e-05	6054	2306	269	170	38327
0.05	500	0.1	Top 5%	2.2323	1.6962	2.9379	0.803	0.1401	1.00193e-08	372	68	5951	2408	24403
0.05	500	0.1	Top 10%	2.2807	1.868	2.7846	0.8245	0.1018	4.44089e-16	740	140	5583	2336	24403
0.05	500	0.1	Top 15%	2.0989	1.7799	2.475	0.7414	0.0841	5.11099e-18	1096	224	5227	2252	24403
0.05	500	0.1	Top 20%	2.0236	1.7485	2.342	0.7049	0.0746	1.61852e-20	1443	317	4880	2159	24403
0.05	500	0.1	Top 25%	1.8464	1.6175	2.1076	0.6132	0.0675	4.98772e-19	1773	427	4550	2049	24403
0.05	500	0.1	Top 30%	1.8396	1.6244	2.0833	0.6095	0.0635	3.87811e-21	2110	530	4213	1946	24403
0.05	500	0.1	Top 35%	1.8355	1.6304	2.0663	0.6073	0.0604	4.66118e-23	2444	636	3879	1840	24403
0.05	500	0.1	Top 40%	1.8081	1.6132	2.0264	0.5923	0.0582	1.25147e-23	2767	753	3556	1723	24403
0.05	500	0.1	Top 45%	1.8197	1.6288	2.033	0.5987	0.0566	1.77117e-25	3093	867	3230	1609	24403
0.05	500	0.1	Top 50%	1.7694	1.5882	1.9712	0.5706	0.0551	1.97053e-24	3403	997	2920	1479	24403
0.05	500	0.1	Bottom 45%	0.581091	0.52356	0.644953	-0.5428	0.0532	1.02073e-23	3707	1133	2616	1343	24403
0.05	500	0.1	Bottom 40%	0.569638	0.512164	0.633513	-0.5628	0.0542	1.77652e-24	4026	1254	2297	1222	24403
0.05	500	0.1	Bottom 35%	0.585274	0.526648	0.650407	-0.5357	0.0539	1.26704e-22	4328	1392	1995	1084	24403
0.05	500	0.1	Bottom 30%	0.576834	0.518081	0.64222	-0.5502	0.0548	5.15372e-23	4635	1525	1688	951	24403
0.05	500	0.1	Bottom 25%	0.593014	0.530983	0.662296	-0.5225	0.0564	8.72605e-20	4918	1682	1405	794	24403
0.05	500	0.1	Bottom 20%	0.6035	0.536797	0.678472	-0.505	0.0598	1.24754e-16	5207	1833	1116	643	24403
0.05	500	0.1	Bottom 15%	0.61252	0.537779	0.697691	-0.4901	0.0664	1.59428e-13	5488	1992	835	484	24403
0.05	500	0.1	Bottom 10%	0.645828	0.552547	0.754945	-0.4372	0.0796	3.99804e-08	5766	2154	557	322	24403
0.05	500	0.1	Bottom 5%	0.67714	0.545732	0.840124	-0.3899	0.1101	0.000396224	6043	2317	280	159	24403
0.05	500	0.2	Top 5%	2.2843	1.7295	3.0172	0.8261	0.142	5.93703e-09	373	67	5950	2409	28488
0.05	500	0.2	Top 10%	2.4575	2.0018	3.017	0.8991	0.1047	3.78467e-17	749	131	5574	2345	28488
0.05	500	0.2	Top 15%	2.2404	1.894	2.65	0.8066	0.0857	2.36012e-20	1103	217	5220	2259	28488
0.05	500	0.2	Top 20%	2.0915	1.814	2.4114	0.7379	0.0726	1.53375e-23	1449	311	4874	2165	28488
0.05	500	0.2	Top 25%	1.9458	1.7043	2.2215	0.6657	0.0676	3.4099e-22	1783	417	4540	2059	28488
0.05	500	0.2	Top 30%	1.8717	1.6534	2.119	0.6269	0.0633	2.08118e-22	2117	523	4206	1953	28488
0.05	500	0.2	Top 35%	1.8799	1.6726	2.1128	0.6312	0.0596	1.77117e-25	2453	627	3870	1849	28488
0.05	500	0.2	Top 40%	1.8311	1.6378	2.0474	0.6049	0.0569	1.28851e-25	2771	749	3552	1727	28488
0.05	500	0.2	Top 45%	1.7711	1.5907	1.972	0.5716	0.0548	9.51851e-25	3085	875	3238	1601	28488
0.05	500	0.2	Top 50%	1.7759	1.5976	1.974	0.5743	0.054	1.04174e-25	3404	996	2919	1480	28488
0.05	500	0.2	Bottom 45%	0.56802	0.511065	0.631353	-0.5656	0.0539	5.08166e-25	3720	1120	2603	1356	28488
0.05	500	0.2	Bottom 40%	0.582309	0.523204	0.648088	-0.5407	0.0546	2.08118e-22	4021	1259	2302	1217	28488
0.05	500	0.2	Bottom 35%	0.576568	0.518108	0.641601	-0.5507	0.0545	2.81657e-23	4332	1388	1991	1088	28488
0.05	500	0.2	Bottom 30%	0.576834	0.517732	0.642674	-0.5502	0.0552	9.39632e-23	4635	1525	1688	951	28488
0.05	500	0.2	Bottom 25%	0.593049	0.530307	0.663218	-0.5225	0.057	2.40459e-19	4925	1675	1398	801	28488
0.05	500	0.2	Bottom 20%	0.578102	0.514377	0.64973	-0.548	0.0596	1.66559e-19	5222	1818	1101	658	28488
0.05	500	0.2	Bottom 15%	0.635203	0.558036	0.723014	-0.4538	0.0661	6.4373e-12	5484	1996	839	480	28488
0.05	500	0.2	Bottom 10%	0.660458	0.56478	0.77232	-0.4148	0.0798	2.04391e-07	5765	2155	558	321	28488
0.05	500	0.2	Bottom 5%	0.599556	0.481116	0.747105	-0.5116	0.1123	5.20429e-06	6057	2303	266	173	28488
0.05	500	0.3	Top 5%	2.3512	1.7763	3.1123	0.8549	0.1431	2.29599e-09	375	65	5948	2411	31737
0.05	500	0.3	Top 10%	2.4106	1.9659	2.9559	0.8799	0.104	1.1464e-16	749	131	5574	2345	31737
0.05	500	0.3	Top 15%	2.3379	1.9745	2.7681	0.8492	0.0862	3.4099e-22	1112	208	5211	2268	31737
0.05	500	0.3	Top 20%	2.1495	1.8553	2.4905	0.7653	0.0751	1.13028e-23	1458	302	4865	2174	31737
0.05	500	0.3	Top 25%	2.0223	1.7652	2.3168	0.7042	0.0694	1.69769e-23	1797	403	4526	2073	31737
0.05	500	0.3	Top 30%	1.8031	1.5908	2.0436	0.5895	0.0639	1.2633e-19	2102	538	4221	1938	31737
0.05	500	0.3	Top 35%	1.8137	1.6128	2.0397	0.5954	0.0599	1.39953e-22	2440	640	3883	1836	31737
0.05	500	0.3	Top 40%	1.8439	1.6488	2.0621	0.6119	0.0571	4.43299e-26	2773	747	3550	1729	31737
0.05	500	0.3	Top 45%	1.8267	1.6335	2.0427	0.6025	0.057	2.43243e-25	3097	863	3226	1613	31737
0.05	500	0.3	Top 50%	1.7937	1.612	1.9959	0.5843	0.0545	4.43299e-26	3411	989	2912	1487	31737
0.05	500	0.3	Bottom 45%	0.547615	0.492344	0.609088	-0.6022	0.0543	7.84122e-28	3732	1108	2591	1368	31737
0.05	500	0.3	Bottom 40%	0.560475	0.503677	0.623636	-0.579	0.0545	1.28851e-25	4038	1242	2285	1234	31737
0.05	500	0.3	Bottom 35%	0.562272	0.504592	0.626566	-0.5758	0.0552	1.05644e-24	4342	1378	1981	1098	31737
0.05	500	0.3	Bottom 30%	0.566926	0.508673	0.631872	-0.5675	0.0553	5.52511e-24	4636	1524	1687	952	31737
0.05	500	0.3	Bottom 25%	0.585583	0.523013	0.655652	-0.5352	0.0577	7.95311e-20	4923	1677	1400	799	31737
0.05	500	0.3	Bottom 20%	0.605327	0.539054	0.679763	-0.502	0.0592	9.67754e-17	5207	1833	1116	643	31737
0.05	500	0.3	Bottom 15%	0.62251	0.547196	0.708215	-0.474	0.0658	5.8531e-13	5490	1990	833	486	31737
0.05	500	0.3	Bottom 10%	0.652699	0.561798	0.758323	-0.4267	0.0765	2.46746e-08	5764	2156	559	320	31737
0.05	500	0.3	Bottom 5%	0.634518	0.507048	0.794092	-0.4549	0.1144	7.03369e-05	6052	2308	271	168	31737
0.05	500	0.4	Top 5%	2.7263	2.0219	3.676	1.0029	0.1525	4.80438e-11	382	58	5941	2418	34761
0.05	500	0.4	Top 10%	2.516	2.0472	3.0921	0.9227	0.1052	7.93389e-18	754	126	5569	2350	34761
0.05	500	0.4	Top 15%	2.353	1.9857	2.7883	0.8557	0.0866	2.53637e-22	1113	207	5210	2269	34761
0.05	500	0.4	Top 20%	2.1188	1.8239	2.4613	0.7508	0.0765	4.58016e-22	1456	304	4867	2172	34761
0.05	500	0.4	Top 25%	1.9817	1.7328	2.2665	0.684	0.0685	9.39632e-23	1788	412	4535	2064	34761
0.05	500	0.4	Top 30%	1.8063	1.5989	2.0407	0.5913	0.0622	1.00779e-20	2105	535	4218	1941	34761
0.05	500	0.4	Top 35%	1.7745	1.5781	1.9953	0.5735	0.0598	4.69805e-21	2434	646	3889	1830	34761
0.05	500	0.4	Top 40%	1.7808	1.5916	1.9925	0.5771	0.0573	3.81167e-23	2763	757	3560	1719	34761
0.05	500	0.4	Top 45%	1.7643	1.5825	1.9669	0.5677	0.0555	7.51314e-24	3082	878	3241	1598	34761
0.05	500	0.4	Top 50%	1.7762	1.5957	1.9772	0.5745	0.0547	4.11912e-25	3408	992	2915	1484	34761
0.05	500	0.4	Bottom 45%	0.569866	0.511221	0.635243	-0.5623	0.0554	1.69769e-23	3721	1119	2602	1357	34761
0.05	500	0.4	Bottom 40%	0.572213	0.514297	0.636659	-0.5582	0.0544	6.12178e-24	4030	1250	2293	1226	34761
0.05	500	0.4	Bottom 35%	0.572672	0.514165	0.637836	-0.5575	0.055	1.87896e-23	4337	1383	1986	1093	34761
0.05	500	0.4	Bottom 30%	0.580518	0.5194	0.648803	-0.5438	0.0567	4.69805e-21	4629	1531	1694	945	34761
0.05	500	0.4	Bottom 25%	0.56494	0.504796	0.632231	-0.571	0.0574	1.39953e-22	4936	1664	1387	812	34761
0.05	500	0.4	Bottom 20%	0.569638	0.505459	0.642013	-0.5627	0.061	1.38539e-19	5224	1816	1099	660	34761
0.05	500	0.4	Bottom 15%	0.616827	0.542388	0.701508	-0.4832	0.0656	1.81188e-13	5489	1991	834	485	34761
0.05	500	0.4	Bottom 10%	0.620732	0.532708	0.723327	-0.4768	0.078	9.86276e-10	5773	2147	550	329	34761
0.05	500	0.4	Bottom 5%	0.598122	0.478377	0.747887	-0.5139	0.114	6.52429e-06	6057	2303	266	173	34761
0.05	500	0.5	Top 5%	2.3543	1.7791	3.1155	0.8562	0.1429	2.09221e-09	375	65	5948	2411	37864
0.05	500	0.5	Top 10%	2.4292	1.9748	2.9882	0.8876	0.1057	1.90108e-16	751	129	5572	2347	37864
0.05	500	0.5	Top 15%	2.125	1.8033	2.5042	0.7538	0.0838	1.02798e-18	1098	222	5225	2254	37864
0.05	500	0.5	Top 20%	2.0597	1.7846	2.3771	0.7225	0.0731	2.53637e-22	1446	314	4877	2162	37864
0.05	500	0.5	Top 25%	1.963	1.7237	2.2354	0.6745	0.0663	1.38551e-23	1787	413	4536	2063	37864
0.05	500	0.5	Top 30%	1.9486	1.7271	2.1986	0.6671	0.0616	1.35503e-26	2127	513	4196	1963	37864
0.05	500	0.5	Top 35%	1.802	1.6097	2.0173	0.5889	0.0576	7.51314e-24	2441	639	3882	1837	37864
0.05	500	0.5	Top 40%	1.8087	1.6208	2.0183	0.5926	0.056	1.77117e-25	2770	750	3553	1726	37864
0.05	500	0.5	Top 45%	1.7925	1.6102	1.9955	0.5836	0.0547	8.41886e-26	3090	870	3233	1606	37864
0.05	500	0.5	Top 50%	1.8156	1.6339	2.0174	0.5964	0.0538	7.84122e-28	3417	983	2906	1493	37864
0.05	500	0.5	Bottom 45%	0.575606	0.51835	0.639182	-0.5523	0.0535	2.68761e-24	3715	1125	2608	1351	37864
0.05	500	0.5	Bottom 40%	0.598802	0.539316	0.664849	-0.5128	0.0534	3.52295e-21	4012	1268	2311	1208	37864
0.05	500	0.5	Bottom 35%	0.619348	0.557538	0.687994	-0.4791	0.0536	1.92542e-18	4306	1414	2017	1062	37864
0.05	500	0.5	Bottom 30%	0.591017	0.529886	0.659239	-0.5259	0.0557	1.77884e-20	4623	1537	1700	939	37864
0.05	500	0.5	Bottom 25%	0.577567	0.516316	0.646078	-0.5489	0.0572	3.87811e-21	4931	1669	1392	807	37864
0.05	500	0.5	Bottom 20%	0.612445	0.544129	0.689322	-0.4903	0.0603	4.44089e-16	5206	1834	1117	642	37864
0.05	500	0.5	Bottom 15%	0.640574	0.56281	0.729022	-0.4454	0.066	1.50482e-11	5483	1997	840	479	37864
0.05	500	0.5	Bottom 10%	0.693385	0.592803	0.81103	-0.3662	0.08	4.65019e-06	5754	2166	569	310	37864
0.05	500	0.5	Bottom 5%	0.587544	0.470168	0.734214	-0.5318	0.1137	2.90259e-06	6057	2303	266	173	37864
0.01	250	0.1	Top 5%	2.7543	2.0463	3.7072	1.0131	0.1516	2.34064e-11	380	60	5943	2416	9154
0.01	250	0.1	Top 10%	2.2491	1.8441	2.743	0.8105	0.1013	1.33227e-15	736	144	5587	2332	9154
0.01	250	0.1	Top 15%	2.0648	1.7454	2.4427	0.725	0.0857	1.1464e-16	1088	232	5235	2244	9154
0.01	250	0.1	Top 20%	1.8504	1.6014	2.1382	0.6154	0.0737	2.88976e-16	1421	339	4902	2137	9154
0.01	250	0.1	Top 25%	1.8549	1.6291	2.1119	0.6178	0.0662	4.99438e-20	1766	434	4557	2042	9154
0.01	250	0.1	Top 30%	1.7628	1.5579	1.9946	0.5669	0.063	1.12473e-18	2090	550	4233	1926	9154
0.01	250	0.1	Top 35%	1.6896	1.5061	1.8955	0.5245	0.0587	1.76084e-18	2412	668	3911	1808	9154
0.01	250	0.1	Top 40%	1.7189	1.5398	1.9188	0.5417	0.0561	2.39671e-21	2746	774	3577	1702	9154
0.01	250	0.1	Top 45%	1.679	1.511	1.8657	0.5182	0.0538	2.90635e-21	3065	895	3258	1581	9154
0.01	250	0.1	Top 50%	1.6224	1.4614	1.801	0.4839	0.0533	4.98772e-19	3370	1030	2953	1446	9154
0.01	250	0.1	Bottom 45%	0.608162	0.548366	0.674491	-0.4973	0.0528	2.14806e-20	3693	1147	2630	1329	9154
0.01	250	0.1	Bottom 40%	0.61065	0.552273	0.675174	-0.4933	0.0513	3.19999e-21	4005	1275	2318	1201	9154
0.01	250	0.1	Bottom 35%	0.634317	0.572738	0.702494	-0.4552	0.0521	1.0317e-17	4295	1425	2028	1051	9154
0.01	250	0.1	Bottom 30%	0.659674	0.593401	0.733353	-0.416	0.054	1.35447e-14	4584	1576	1739	900	9154
0.01	250	0.1	Bottom 25%	0.662208	0.590877	0.742225	-0.4121	0.0582	1.39488e-12	4880	1720	1443	756	9154
0.01	250	0.1	Bottom 20%	0.689132	0.61106	0.777242	-0.3723	0.0614	1.3019e-09	5167	1873	1156	603	9154
0.01	250	0.1	Bottom 15%	0.676224	0.589762	0.775374	-0.3912	0.0698	2.10031e-08	5467	2013	856	463	9154
0.01	250	0.1	Bottom 10%	0.678933	0.580585	0.793966	-0.3872	0.0799	1.24254e-06	5756	2164	567	312	9154
0.01	250	0.1	Bottom 5%	0.633192	0.504745	0.794281	-0.457	0.1156	7.7594e-05	6049	2311	274	165	9154
0.01	250	0.2	Top 5%	2.2817	1.7196	3.0276	0.8249	0.1443	1.08708e-08	372	68	5951	2408	10237
0.01	250	0.2	Top 10%	2.1806	1.7808	2.6701	0.7796	0.1033	4.57412e-14	734	146	5589	2330	10237
0.01	250	0.2	Top 15%	2.0111	1.7057	2.3712	0.6987	0.084	3.71071e-16	1084	236	5239	2240	10237
0.01	250	0.2	Top 20%	1.9088	1.6442	2.2159	0.6465	0.0761	8.89028e-17	1427	333	4896	2143	10237
0.01	250	0.2	Top 25%	1.8593	1.6192	2.135	0.6202	0.0705	6.65616e-18	1771	429	4552	2047	10237
0.01	250	0.2	Top 30%	1.8169	1.5991	2.0644	0.5971	0.0651	2.194e-19	2102	538	4221	1938	10237
0.01	250	0.2	Top 35%	1.7653	1.5719	1.9826	0.5683	0.0592	3.87811e-21	2431	649	3892	1827	10237
0.01	250	0.2	Top 40%	1.7194	1.5422	1.917	0.542	0.0555	7.4744e-22	2754	766	3569	1710	10237
0.01	250	0.2	Top 45%	1.7336	1.5603	1.9261	0.5502	0.0537	6.78221e-24	3081	879	3242	1597	10237
0.01	250	0.2	Top 50%	1.7024	1.5356	1.8872	0.532	0.0526	2.54586e-23	3395	1005	2928	1471	10237
0.01	250	0.2	Bottom 45%	0.602265	0.544277	0.6664	-0.5071	0.0516	4.58016e-22	3701	1139	2622	1337	10237
0.01	250	0.2	Bottom 40%	0.609125	0.55063	0.673809	-0.4957	0.0515	2.90635e-21	4007	1273	2316	1203	10237
0.01	250	0.2	Bottom 35%	0.631752	0.570548	0.699545	-0.4592	0.052	4.67927e-18	4299	1421	2024	1055	10237
0.01	250	0.2	Bottom 30%	0.639795	0.575738	0.710985	-0.4466	0.0538	4.38164e-16	4594	1566	1729	910	10237
0.01	250	0.2	Bottom 25%	0.667111	0.59577	0.746993	-0.4048	0.0577	2.29328e-12	4881	1719	1442	757	10237
0.01	250	0.2	Bottom 20%	0.65634	0.580484	0.742115	-0.4211	0.0627	1.81561e-11	5184	1856	1139	620	10237
0.01	250	0.2	Bottom 15%	0.706314	0.616713	0.808931	-0.3477	0.0692	5.05665e-07	5463	2017	860	459	10237
0.01	250	0.2	Bottom 10%	0.638121	0.544929	0.747272	-0.4492	0.0805	2.44578e-08	5767	2153	556	323	10237
0.01	250	0.2	Bottom 5%	0.641601	0.509996	0.807233	-0.4438	0.1171	0.000151673	6050	2310	273	166	10237
0.01	250	0.3	Top 5%	2.4494	1.8342	3.271	0.8958	0.1476	1.27777e-09	375	65	5948	2411	11196
0.01	250	0.3	Top 10%	2.1416	1.7509	2.6195	0.7616	0.1028	1.26565e-13	734	146	5589	2330	11196
0.01	250	0.3	Top 15%	2.17	1.8338	2.5678	0.7747	0.0859	8.58467e-19	1097	223	5226	2253	11196
0.01	250	0.3	Top 20%	1.97	1.7004	2.2822	0.678	0.0751	7.84384e-19	1436	324	4887	2152	11196
0.01	250	0.3	Top 25%	1.8995	1.6586	2.1754	0.6416	0.0692	8.72605e-20	1772	428	4551	2048	11196
0.01	250	0.3	Top 30%	1.8587	1.6365	2.1109	0.6199	0.0649	6.25949e-21	2111	529	4212	1947	11196
0.01	250	0.3	Top 35%	1.8097	1.6087	2.0358	0.5932	0.0601	2.53637e-22	2443	637	3880	1839	11196
0.01	250	0.3	Top 40%	1.7627	1.5777	1.9693	0.5668	0.0566	6.29854e-23	2765	755	3558	1721	11196
0.01	250	0.3	Top 45%	1.7689	1.5911	1.9665	0.5704	0.054	2.70321e-25	3095	865	3228	1611	11196
0.01	250	0.3	Top 50%	1.7321	1.5637	1.9185	0.5493	0.0522	3.33756e-25	3400	1000	2923	1476	11196
0.01	250	0.3	Bottom 45%	0.591051	0.534702	0.653381	-0.5258	0.0511	4.49922e-24	3704	1136	2619	1340	11196
0.01	250	0.3	Bottom 40%	0.619579	0.560601	0.684744	-0.4787	0.051	3.12853e-20	4000	1280	2323	1196	11196
0.01	250	0.3	Bottom 35%	0.640738	0.579139	0.708918	-0.4451	0.0516	2.68199e-17	4295	1425	2028	1051	11196
0.01	250	0.3	Bottom 30%	0.638978	0.575639	0.70927	-0.4479	0.0532	1.74783e-16	4594	1566	1729	910	11196
0.01	250	0.3	Bottom 25%	0.645161	0.576602	0.721865	-0.4382	0.0573	2.08722e-14	4890	1710	1433	766	11196
0.01	250	0.3	Bottom 20%	0.647459	0.571494	0.733568	-0.4347	0.0637	8.78164e-12	5192	1848	1131	628	11196
0.01	250	0.3	Bottom 15%	0.656254	0.572181	0.752672	-0.4212	0.0699	1.72458e-09	5478	2002	845	474	11196
0.01	250	0.3	Bottom 10%	0.66177	0.565131	0.774954	-0.4128	0.0805	2.97292e-07	5760	2160	563	316	11196
0.01	250	0.3	Bottom 5%	0.625586	0.501907	0.779727	-0.4691	0.1124	2.99244e-05	6051	2309	272	167	11196
0.01	250	0.4	Top 5%	2.1442	1.6217	2.835	0.7627	0.1425	8.6749e-08	370	70	5953	2406	12171
0.01	250	0.4	Top 10%	2.0817	1.7068	2.539	0.7332	0.1013	4.5941e-13	732	148	5591	2328	12171
0.01	250	0.4	Top 15%	2.0362	1.7187	2.4124	0.7111	0.0865	2.22045e-16	1088	232	5235	2244	12171
0.01	250	0.4	Top 20%	1.9466	1.6838	2.2504	0.6661	0.074	1.02798e-18	1434	326	4889	2150	12171
0.01	250	0.4	Top 25%	1.8714	1.6423	2.1325	0.6267	0.0666	2.59286e-20	1770	430	4553	2046	12171
0.01	250	0.4	Top 30%	1.8233	1.6157	2.0576	0.6007	0.0617	1.00155e-21	2104	536	4219	1940	12171
0.01	250	0.4	Top 35%	1.7464	1.5551	1.9613	0.5576	0.0592	2.14806e-20	2426	654	3897	1822	12171
0.01	250	0.4	Top 40%	1.7228	1.54	1.9272	0.5439	0.0572	1.00779e-20	2754	766	3569	1710	12171
0.01	250	0.4	Top 45%	1.6544	1.4869	1.8407	0.5034	0.0545	1.05014e-19	3065	895	3258	1581	12171
0.01	250	0.4	Top 50%	1.6004	1.4409	1.7776	0.4702	0.0536	7.26736e-18	3374	1026	2949	1450	12171
0.01	250	0.4	Bottom 45%	0.614175	0.552792	0.682361	-0.4875	0.0537	5.46153e-19	3694	1146	2629	1330	12171
0.01	250	0.4	Bottom 40%	0.625626	0.563095	0.695072	-0.469	0.0537	1.12587e-17	4000	1280	2323	1196	12171
0.01	250	0.4	Bottom 35%	0.639509	0.575639	0.71048	-0.4471	0.0537	3.4143e-16	4293	1427	2030	1049	12171
0.01	250	0.4	Bottom 30%	0.64041	0.574977	0.713267	-0.4456	0.055	4.44089e-16	4596	1564	1727	912	12171
0.01	250	0.4	Bottom 25%	0.665115	0.593331	0.745545	-0.4078	0.0582	2.52554e-12	4883	1717	1440	759	12171
0.01	250	0.4	Bottom 20%	0.625156	0.552456	0.707414	-0.4697	0.0631	9.4591e-14	5199	1841	1124	635	12171
0.01	250	0.4	Bottom 15%	0.677874	0.589588	0.779362	-0.3888	0.0712	4.71266e-08	5472	2008	851	468	12171
0.01	250	0.4	Bottom 10%	0.687332	0.584215	0.808604	-0.375	0.0829	6.1352e-06	5759	2161	564	315	12171
0.01	250	0.4	Bottom 5%	0.640943	0.513743	0.79968	-0.4448	0.1129	8.14081e-05	6050	2310	273	166	12171
0.01	250	0.5	Top 5%	2.35	1.7827	3.0977	0.8544	0.1409	1.34483e-09	374	66	5949	2410	13089
0.01	250	0.5	Top 10%	2.0029	1.6459	2.4374	0.6946	0.1002	4.08962e-12	727	153	5596	2323	13089
0.01	250	0.5	Top 15%	2.1724	1.8323	2.5757	0.7758	0.0869	1.92542e-18	1097	223	5226	2253	13089
0.01	250	0.5	Top 20%	1.9799	1.7113	2.2907	0.6831	0.0744	2.00166e-19	1435	325	4888	2151	13089
0.01	250	0.5	Top 25%	1.8304	1.6081	2.0833	0.6045	0.066	2.63512e-19	1761	439	4562	2037	13089
0.01	250	0.5	Top 30%	1.7404	1.5395	1.9676	0.5541	0.0626	3.92099e-18	2089	551	4234	1925	13089
0.01	250	0.5	Top 35%	1.7464	1.5558	1.9604	0.5576	0.059	1.4725e-20	2426	654	3897	1822	13089
0.01	250	0.5	Top 40%	1.6745	1.503	1.8654	0.5155	0.0551	3.77335e-20	2744	776	3579	1700	13089
0.01	250	0.5	Top 45%	1.6619	1.4972	1.8448	0.508	0.0533	6.8864e-21	3070	890	3253	1586	13089
0.01	250	0.5	Top 50%	1.6361	1.4788	1.8101	0.4923	0.0516	6.8864e-21	3383	1017	2940	1459	13089
0.01	250	0.5	Bottom 45%	0.613008	0.554662	0.677461	-0.4894	0.051	4.26865e-21	3696	1144	2627	1332	13089
0.01	250	0.5	Bottom 40%	0.628259	0.567118	0.695991	-0.4648	0.0522	2.51581e-18	3996	1284	2327	1192	13089
0.01	250	0.5	Bottom 35%	0.627038	0.565259	0.695604	-0.4667	0.0529	5.11099e-18	4305	1415	2018	1061	13089
0.01	250	0.5	Bottom 30%	0.660502	0.593296	0.735348	-0.4147	0.0548	3.68594e-14	4587	1573	1736	903	13089
0.01	250	0.5	Bottom 25%	0.661813	0.590877	0.741235	-0.4128	0.0578	9.61675e-13	4884	1716	1439	760	13089
0.01	250	0.5	Bottom 20%	0.703977	0.623791	0.794407	-0.351	0.0617	1.26371e-08	5168	1872	1155	604	13089
0.01	250	0.5	Bottom 15%	0.699594	0.610836	0.801282	-0.3572	0.0692	2.45781e-07	5462	2018	861	458	13089
0.01	250	0.5	Bottom 10%	0.663658	0.566187	0.777968	-0.41	0.0811	4.24315e-07	5763	2157	560	319	13089
0.01	250	0.5	Bottom 5%	0.650111	0.521295	0.810701	-0.4306	0.1127	0.000132048	6048	2312	275	164	13089
0.01	500	0.1	Top 5%	2.6248	1.9624	3.5107	0.965	0.1484	7.84914e-11	379	61	5944	2415	8765
0.01	500	0.1	Top 10%	2.251	1.8371	2.758	0.8114	0.1036	4.88498e-15	737	143	5586	2333	8765
0.01	500	0.1	Top 15%	1.9288	1.6406	2.2677	0.6569	0.0826	1.77636e-15	1077	243	5246	2233	8765
0.01	500	0.1	Top 20%	1.8933	1.6389	2.1873	0.6383	0.0736	1.89754e-17	1426	334	4897	2142	8765
0.01	500	0.1	Top 25%	1.7322	1.5203	1.9737	0.5494	0.0666	6.62714e-16	1748	452	4575	2024	8765
0.01	500	0.1	Top 30%	1.7071	1.5097	1.9303	0.5348	0.0627	6.3253e-17	2086	554	4237	1922	8765
0.01	500	0.1	Top 35%	1.7122	1.5257	1.9214	0.5378	0.0588	2.88746e-19	2419	661	3904	1815	8765
0.01	500	0.1	Top 40%	1.7098	1.5343	1.9054	0.5364	0.0553	1.34084e-21	2749	771	3574	1705	8765
0.01	500	0.1	Top 45%	1.699	1.5285	1.8885	0.53	0.054	4.58016e-22	3070	890	3253	1586	8765
0.01	500	0.1	Top 50%	1.6856	1.5175	1.8724	0.5221	0.0536	1.00155e-21	3389	1011	2934	1465	8765
0.01	500	0.1	Bottom 45%	0.606318	0.547076	0.671998	-0.5003	0.0525	6.8864e-21	3693	1147	2630	1329	8765
0.01	500	0.1	Bottom 40%	0.613121	0.553771	0.678794	-0.4892	0.0519	2.14806e-20	4000	1280	2323	1196	8765
0.01	500	0.1	Bottom 35%	0.628378	0.564685	0.699252	-0.4646	0.0545	6.88819e-17	4297	1423	2026	1053	8765
0.01	500	0.1	Bottom 30%	0.646789	0.579845	0.721449	-0.4357	0.0557	5.32907e-15	4589	1571	1734	905	8765
0.01	500	0.1	Bottom 25%	0.681896	0.607497	0.765404	-0.3829	0.0589	8.22116e-11	4870	1730	1453	746	8765
0.01	500	0.1	Bottom 20%	0.680457	0.601685	0.769586	-0.385	0.0628	8.66939e-10	5172	1868	1151	608	8765
0.01	500	0.1	Bottom 15%	0.676682	0.590493	0.775494	-0.3905	0.0695	1.93476e-08	5469	2011	854	465	8765
0.01	500	0.1	Bottom 10%	0.685871	0.584146	0.805283	-0.3771	0.0819	4.13456e-06	5755	2165	568	311	8765
0.01	500	0.1	Bottom 5%	0.655437	0.527232	0.814863	-0.4224	0.1111	0.000142721	6044	2316	279	160	8765
0.01	500	0.2	Top 5%	2.2963	1.732	3.0444	0.8313	0.1439	7.56973e-09	373	67	5950	2409	9927
0.01	500	0.2	Top 10%	2.1217	1.7254	2.6091	0.7522	0.1055	1.00475e-12	733	147	5590	2329	9927
0.01	500	0.2	Top 15%	2.0304	1.7198	2.3972	0.7082	0.0847	2.65813e-16	1085	235	5238	2241	9927
0.01	500	0.2	Top 20%	1.9259	1.6548	2.2414	0.6554	0.0774	1.05335e-16	1430	330	4893	2146	9927
0.01	500	0.2	Top 25%	1.8375	1.6024	2.1071	0.6084	0.0699	1.34039e-17	1766	434	4557	2042	9927
0.01	500	0.2	Top 30%	1.8102	1.5972	2.0516	0.5934	0.0639	7.24791e-20	2102	538	4221	1938	9927
0.01	500	0.2	Top 35%	1.7538	1.5596	1.9722	0.5618	0.0599	3.12853e-20	2429	651	3894	1825	9927
0.01	500	0.2	Top 40%	1.7188	1.5378	1.9211	0.5416	0.0568	6.8864e-21	2753	767	3570	1709	9927
0.01	500	0.2	Top 45%	1.717	1.5417	1.9122	0.5406	0.0549	3.76269e-22	3078	882	3245	1594	9927
0.01	500	0.2	Top 50%	1.6764	1.5115	1.8592	0.5166	0.0528	6.77835e-22	3389	1011	2934	1465	9927
0.01	500	0.2	Bottom 45%	0.597443	0.539084	0.662164	-0.5151	0.0525	4.58016e-22	3701	1139	2622	1337	9927
0.01	500	0.2	Bottom 40%	0.614175	0.554939	0.679763	-0.4875	0.0517	2.14806e-20	4002	1278	2321	1198	9927
0.01	500	0.2	Bottom 35%	0.637877	0.575606	0.706914	-0.4496	0.0524	4.12394e-17	4296	1424	2027	1052	9927
0.01	500	0.2	Bottom 30%	0.651593	0.584898	0.7259	-0.4283	0.0551	7.54952e-15	4589	1571	1734	905	9927
0.01	500	0.2	Bottom 25%	0.660589	0.590179	0.739481	-0.4146	0.0575	5.72875e-13	4888	1712	1435	764	9927
0.01	500	0.2	Bottom 20%	0.696864	0.617703	0.786164	-0.3612	0.0615	4.31395e-09	5169	1871	1154	605	9927
0.01	500	0.2	Bottom 15%	0.671908	0.587268	0.768758	-0.3976	0.0687	7.12377e-09	5471	2009	852	467	9927
0.01	500	0.2	Bottom 10%	0.667512	0.56815	0.784252	-0.4042	0.0822	8.8701e-07	5758	2162	565	314	9927
0.01	500	0.2	Bottom 5%	0.673764	0.537924	0.843953	-0.3949	0.1149	0.000588765	6046	2314	277	162	9927
0.01	500	0.3	Top 5%	2.7118	2.0196	3.6414	0.9976	0.1504	3.26985e-11	381	59	5942	2417	10941
0.01	500	0.3	Top 10%	2.0295	1.6576	2.4848	0.7078	0.1033	7.23999e-12	728	152	5595	2324	10941
0.01	500	0.3	Top 15%	2.1037	1.7758	2.4922	0.7437	0.0865	3.47296e-17	1092	228	5231	2248	10941
0.01	500	0.3	Top 20%	1.9733	1.7013	2.2888	0.6797	0.0757	1.23047e-18	1437	323	4886	2153	10941
0.01	500	0.3	Top 25%	1.9271	1.6809	2.2093	0.656	0.0697	2.36012e-20	1778	422	4545	2054	10941
0.01	500	0.3	Top 30%	1.867	1.6447	2.1194	0.6243	0.0647	2.39671e-21	2113	527	4210	1949	10941
0.01	500	0.3	Top 35%	1.8315	1.6252	2.0639	0.6051	0.061	1.54571e-22	2446	634	3877	1842	10941
0.01	500	0.3	Top 40%	1.7296	1.5462	1.9349	0.5479	0.0572	4.69805e-21	2762	758	3561	1718	10941
0.01	500	0.3	Top 45%	1.7078	1.5354	1.8995	0.5352	0.0543	3.08988e-22	3079	881	3244	1595	10941
0.01	500	0.3	Top 50%	1.7037	1.5383	1.8868	0.5328	0.0521	7.51314e-24	3398	1002	2925	1474	10941
0.01	500	0.3	Bottom 45%	0.589692	0.53268	0.652827	-0.5281	0.0519	1.25147e-23	3710	1130	2613	1346	10941
0.01	500	0.3	Bottom 40%	0.620463	0.560758	0.686483	-0.4773	0.0516	1.05014e-19	3999	1281	2324	1195	10941
0.01	500	0.3	Bottom 35%	0.63589	0.573822	0.704622	-0.4527	0.0524	2.46011e-17	4297	1423	2026	1053	10941
0.01	500	0.3	Bottom 30%	0.644413	0.579576	0.716538	-0.4394	0.0541	4.44089e-16	4593	1567	1730	909	10941
0.01	500	0.3	Bottom 25%	0.646204	0.577167	0.723537	-0.4366	0.0577	3.64153e-14	4893	1707	1430	769	10941
0.01	500	0.3	Bottom 20%	0.674809	0.596196	0.763825	-0.3933	0.0632	4.87666e-10	5181	1859	1142	617	10941
0.01	500	0.3	Bottom 15%	0.676773	0.589518	0.77694	-0.3904	0.0704	2.97605e-08	5469	2011	854	465	10941
0.01	500	0.3	Bottom 10%	0.656254	0.560507	0.768344	-0.4212	0.0805	1.64542e-07	5761	2159	562	317	10941
0.01	500	0.3	Bottom 5%	0.636375	0.509996	0.794092	-0.452	0.113	6.30245e-05	6047	2313	276	163	10941
0.01	500	0.4	Top 5%	2.1877	1.6555	2.891	0.7829	0.1422	3.70572e-08	372	68	5951	2408	11939
0.01	500	0.4	Top 10%	2.0403	1.6679	2.4957	0.7131	0.1028	4.03788e-12	729	151	5594	2325	11939
0.01	500	0.4	Top 15%	1.957	1.6533	2.3164	0.6714	0.086	5.9952e-15	1082	238	5241	2238	11939
0.01	500	0.4	Top 20%	1.8703	1.6208	2.1582	0.6261	0.073	4.49317e-17	1426	334	4897	2142	11939
0.01	500	0.4	Top 25%	1.8766	1.6458	2.1399	0.6295	0.067	2.59286e-20	1772	428	4551	2048	11939
0.01	500	0.4	Top 30%	1.8068	1.5956	2.046	0.5916	0.0634	4.99438e-20	2103	537	4220	1939	11939
0.01	500	0.4	Top 35%	1.8097	1.6106	2.0333	0.5931	0.0594	9.39632e-23	2438	642	3885	1834	11939
0.01	500	0.4	Top 40%	1.7242	1.5424	1.9274	0.5448	0.0568	4.69805e-21	2754	766	3569	1710	11939
0.01	500	0.4	Top 45%	1.6742	1.5022	1.8659	0.5153	0.0553	5.48251e-20	3069	891	3254	1585	11939
0.01	500	0.4	Top 50%	1.637	1.4722	1.8202	0.4928	0.0541	3.79668e-19	3383	1017	2940	1459	11939
0.01	500	0.4	Bottom 45%	0.636456	0.572639	0.707364	-0.4519	0.0539	2.24841e-16	3683	1157	2640	1319	11939
0.01	500	0.4	Bottom 40%	0.624961	0.562177	0.694782	-0.47	0.054	1.4623e-17	4000	1280	2323	1196	11939
0.01	500	0.4	Bottom 35%	0.642797	0.577901	0.715001	-0.4419	0.0543	4.44089e-16	4295	1425	2028	1051	11939
0.01	500	0.4	Bottom 30%	0.623597	0.560664	0.693626	-0.4723	0.0543	1.4623e-17	4605	1555	1718	921	11939
0.01	500	0.4	Bottom 25%	0.665868	0.594424	0.745935	-0.4066	0.0579	2.19114e-12	4885	1715	1438	761	11939
0.01	500	0.4	Bottom 20%	0.658979	0.582683	0.745323	-0.417	0.0628	3.11629e-11	5189	1851	1134	625	11939
0.01	500	0.4	Bottom 15%	0.647962	0.565515	0.742446	-0.4339	0.0694	4.14014e-10	5481	1999	842	477	11939
0.01	500	0.4	Bottom 10%	0.716486	0.607792	0.844595	-0.3334	0.0839	7.12815e-05	5752	2168	571	308	11939
0.01	500	0.4	Bottom 5%	0.663834	0.528262	0.834237	-0.4097	0.1166	0.000439625	6046	2314	277	162	11939
0.01	500	0.5	Top 5%	2.0926	1.5981	2.7402	0.7384	0.1376	7.96645e-08	368	72	5955	2404	12915
0.01	500	0.5	Top 10%	2.0268	1.6632	2.47	0.7065	0.1009	2.51577e-12	729	151	5594	2325	12915
0.01	500	0.5	Top 15%	2.1002	1.7716	2.4897	0.742	0.0868	5.33217e-17	1093	227	5230	2249	12915
0.01	500	0.5	Top 20%	1.9964	1.7219	2.3147	0.6914	0.0755	2.40459e-19	1437	323	4886	2153	12915
0.01	500	0.5	Top 25%	1.8974	1.6684	2.1578	0.6405	0.0656	8.2411e-22	1772	428	4551	2048	12915
0.01	500	0.5	Top 30%	1.7932	1.5848	2.0291	0.584	0.063	9.57316e-20	2099	541	4224	1935	12915
0.01	500	0.5	Top 35%	1.7393	1.5523	1.9488	0.5535	0.058	6.8864e-21	2426	654	3897	1822	12915
0.01	500	0.5	Top 40%	1.7106	1.5348	1.9066	0.5369	0.0553	1.4775e-21	2749	771	3574	1705	12915
0.01	500	0.5	Top 45%	1.6512	1.4888	1.8315	0.5015	0.0529	1.10817e-20	3066	894	3257	1582	12915
0.01	500	0.5	Top 50%	1.6227	1.4664	1.7956	0.4841	0.0517	3.43602e-20	3379	1021	2944	1455	12915
0.01	500	0.5	Bottom 45%	0.60562	0.546359	0.671321	-0.5015	0.0525	6.25949e-21	3701	1139	2622	1337	12915
0.01	500	0.5	Bottom 40%	0.628062	0.567634	0.694879	-0.4651	0.0516	9.39454e-19	3996	1284	2327	1192	12915
0.01	500	0.5	Bottom 35%	0.641108	0.578336	0.710682	-0.4445	0.0526	1.1464e-16	4294	1426	2029	1050	12915
0.01	500	0.5	Bottom 30%	0.655695	0.589518	0.729235	-0.4221	0.0543	7.32747e-15	4593	1567	1730	909	12915
0.01	500	0.5	Bottom 25%	0.66538	0.594212	0.745101	-0.4074	0.0577	1.68465e-12	4886	1714	1437	762	12915
0.01	500	0.5	Bottom 20%	0.695749	0.615764	0.786164	-0.3627	0.0623	5.84483e-09	5171	1869	1152	607	12915
0.01	500	0.5	Bottom 15%	0.69541	0.607497	0.796115	-0.3632	0.069	1.40165e-07	5463	2017	860	459	12915
0.01	500	0.5	Bottom 10%	0.654279	0.55639	0.769349	-0.4242	0.0827	2.86011e-07	5765	2155	558	321	12915
0.01	500	0.5	Bottom 5%	0.636537	0.512636	0.790451	-0.4517	0.1105	4.33795e-05	6050	2310	273	166	12915
0.005	250	0.1	Top 5%	2.0893	1.587	2.7506	0.7368	0.1403	1.50688e-07	366	74	5957	2402	5938
0.005	250	0.1	Top 10%	1.9258	1.5855	2.3391	0.6553	0.0992	3.94897e-11	719	161	5604	2315	5938
0.005	250	0.1	Top 15%	1.794	1.5271	2.1076	0.5844	0.0822	1.15641e-12	1063	257	5260	2219	5938
0.005	250	0.1	Top 20%	1.8301	1.5902	2.1061	0.6044	0.0717	1.47694e-16	1418	342	4905	2134	5938
0.005	250	0.1	Top 25%	1.8194	1.6038	2.0641	0.5985	0.0644	6.60458e-20	1761	439	4562	2037	5938
0.005	250	0.1	Top 30%	1.7337	1.5414	1.9501	0.5503	0.06	2.194e-19	2086	554	4237	1922	5938
0.005	250	0.1	Top 35%	1.722	1.5386	1.9272	0.5435	0.0574	1.4725e-20	2417	663	3906	1813	5938
0.005	250	0.1	Top 40%	1.6594	1.4887	1.8496	0.5064	0.0554	2.63512e-19	2736	784	3587	1692	5938
0.005	250	0.1	Top 45%	1.5417	1.3855	1.7155	0.4329	0.0545	1.9984e-15	3032	928	3291	1548	5938
0.005	250	0.1	Top 50%	1.5685	1.4094	1.7456	0.4501	0.0546	6.62714e-16	3356	1044	2967	1432	5938
0.005	250	0.1	Bottom 45%	0.659761	0.594601	0.732064	-0.4159	0.053	4.44089e-15	3660	1180	2663	1296	5938
0.005	250	0.1	Bottom 40%	0.66379	0.59988	0.734484	-0.4098	0.0516	2.22045e-15	3971	1309	2352	1167	5938
0.005	250	0.1	Bottom 35%	0.678334	0.610575	0.753636	-0.3881	0.0537	4.95604e-13	4268	1452	2055	1024	5938
0.005	250	0.1	Bottom 30%	0.659152	0.591506	0.734484	-0.4168	0.0552	4.4631e-14	4580	1580	1743	896	5938
0.005	250	0.1	Bottom 25%	0.639059	0.571429	0.714694	-0.4478	0.0571	4.21885e-15	4887	1713	1436	763	5938
0.005	250	0.1	Bottom 20%	0.639059	0.565579	0.722074	-0.4478	0.0623	6.74572e-13	5184	1856	1139	620	5938
0.005	250	0.1	Bottom 15%	0.641478	0.561577	0.732762	-0.444	0.0679	6.10139e-11	5473	2007	850	469	5938
0.005	250	0.1	Bottom 10%	0.639754	0.543892	0.752559	-0.4467	0.0828	6.98292e-08	5760	2160	563	316	5938
0.005	250	0.1	Bottom 5%	0.767754	0.615953	0.956938	-0.2643	0.1124	0.018681	6029	2331	294	145	5938
0.005	250	0.2	Top 5%	1.7602	1.3499	2.2951	0.5654	0.1354	2.96763e-05	358	82	5965	2394	6573
0.005	250	0.2	Top 10%	1.7431	1.4393	2.1111	0.5557	0.0977	1.29386e-08	711	169	5612	2307	6573
0.005	250	0.2	Top 15%	1.8204	1.5418	2.1493	0.599	0.0847	1.56275e-12	1067	253	5256	2223	6573
0.005	250	0.2	Top 20%	1.866	1.6154	2.1554	0.6238	0.0736	9.67754e-17	1420	340	4903	2136	6573
0.005	250	0.2	Top 25%	1.8597	1.6289	2.1231	0.6204	0.0676	2.00166e-19	1763	437	4560	2039	6573
0.005	250	0.2	Top 30%	1.7781	1.5724	2.0106	0.5755	0.0627	2.00166e-19	2092	548	4231	1928	6573
0.005	250	0.2	Top 35%	1.6986	1.5158	1.9036	0.5298	0.0581	3.46592e-19	2416	664	3907	1812	6573
0.005	250	0.2	Top 40%	1.7559	1.5733	1.9598	0.563	0.056	4.66118e-23	2758	762	3565	1714	6573
0.005	250	0.2	Top 45%	1.6686	1.4972	1.8596	0.512	0.0553	9.57316e-20	3066	894	3257	1582	6573
0.005	250	0.2	Top 50%	1.5518	1.399	1.7213	0.4394	0.0529	4.03245e-16	3360	1040	2963	1436	6573
0.005	250	0.2	Bottom 45%	0.66778	0.603318	0.739098	-0.4038	0.0518	6.21725e-15	3657	1183	2666	1293	6573
0.005	250	0.2	Bottom 40%	0.671051	0.606318	0.742721	-0.3989	0.0518	1.31006e-14	3969	1311	2354	1165	6573
0.005	250	0.2	Bottom 35%	0.654664	0.59004	0.726375	-0.4236	0.053	1.33227e-15	4281	1439	2042	1037	6573
0.005	250	0.2	Bottom 30%	0.65189	0.586166	0.724953	-0.4279	0.0542	3.10862e-15	4588	1572	1735	904	6573
0.005	250	0.2	Bottom 25%	0.647501	0.579341	0.723694	-0.4346	0.0568	1.90958e-14	4885	1715	1438	761	6573
0.005	250	0.2	Bottom 20%	0.627274	0.556143	0.707464	-0.4664	0.0614	3.01981e-14	5193	1847	1130	629	6573
0.005	250	0.2	Bottom 15%	0.628654	0.549511	0.719166	-0.4642	0.0686	1.3447e-11	5482	1998	841	478	6573
0.005	250	0.2	Bottom 10%	0.649056	0.554662	0.759474	-0.4322	0.0802	7.00202e-08	5761	2159	562	317	6573
0.005	250	0.2	Bottom 5%	0.658631	0.529801	0.8188	-0.4176	0.1111	0.000169979	6044	2316	279	160	6573
0.005	250	0.3	Top 5%	2.2109	1.6781	2.9129	0.7934	0.1407	1.70452e-08	370	70	5953	2406	7143
0.005	250	0.3	Top 10%	1.9408	1.5952	2.3612	0.6631	0.1	3.41365e-11	724	156	5599	2320	7143
0.005	250	0.3	Top 15%	2.0007	1.6905	2.3679	0.6935	0.086	6.66134e-16	1086	234	5237	2242	7143
0.005	250	0.3	Top 20%	1.936	1.677	2.2349	0.6606	0.0733	8.58467e-19	1427	333	4896	2143	7143
0.005	250	0.3	Top 25%	1.8486	1.6164	2.1142	0.6144	0.0685	1.34601e-18	1763	437	4560	2039	7143
0.005	250	0.3	Top 30%	1.7349	1.5344	1.9617	0.551	0.0627	6.65616e-18	2088	552	4235	1924	7143
0.005	250	0.3	Top 35%	1.6347	1.4569	1.8342	0.4915	0.0588	2.65813e-16	2404	676	3919	1800	7143
0.005	250	0.3	Top 40%	1.6015	1.4352	1.787	0.4709	0.0559	1.60677e-16	2727	793	3596	1683	7143
0.005	250	0.3	Top 45%	1.6302	1.4658	1.8131	0.4887	0.0542	9.39454e-19	3056	904	3267	1572	7143
0.005	250	0.3	Top 50%	1.6115	1.4526	1.7879	0.4772	0.053	1.02798e-18	3371	1029	2952	1447	7143
0.005	250	0.3	Bottom 45%	0.619233	0.55894	0.686059	-0.4793	0.0523	2.194e-19	3685	1155	2638	1321	7143
0.005	250	0.3	Bottom 40%	0.634921	0.573033	0.703532	-0.4542	0.0523	1.73987e-17	3986	1294	2337	1182	7143
0.005	250	0.3	Bottom 35%	0.647543	0.583703	0.718391	-0.4346	0.053	2.22045e-16	4287	1433	2036	1043	7143
0.005	250	0.3	Bottom 30%	0.657549	0.591401	0.731048	-0.4192	0.0541	8.88178e-15	4586	1574	1737	902	7143
0.005	250	0.3	Bottom 25%	0.641437	0.574218	0.716486	-0.4441	0.0565	3.55271e-15	4894	1706	1429	770	7143
0.005	250	0.3	Bottom 20%	0.641972	0.570418	0.722543	-0.4432	0.0603	1.98952e-13	5192	1848	1131	628	7143
0.005	250	0.3	Bottom 15%	0.630517	0.551755	0.720513	-0.4612	0.0681	1.24474e-11	5484	1996	839	480	7143
0.005	250	0.3	Bottom 10%	0.654965	0.558815	0.767636	-0.4232	0.081	1.74778e-07	5760	2160	563	316	7143
0.005	250	0.3	Bottom 5%	0.715001	0.579509	0.882145	-0.3355	0.1072	0.00174739	6038	2322	285	154	7143
0.005	250	0.4	Top 5%	2.0993	1.5822	2.7854	0.7416	0.1443	2.74977e-07	368	72	5955	2404	7751
0.005	250	0.4	Top 10%	1.8157	1.4852	2.2196	0.5964	0.1025	5.90579e-09	717	163	5606	2313	7751
0.005	250	0.4	Top 15%	1.9473	1.6567	2.2889	0.6665	0.0825	6.66134e-16	1080	240	5243	2236	7751
0.005	250	0.4	Top 20%	1.8593	1.6101	2.1472	0.6202	0.0734	1.24754e-16	1422	338	4901	2138	7751
0.005	250	0.4	Top 25%	1.7246	1.5171	1.9604	0.545	0.0654	3.4143e-16	1748	452	4575	2024	7751
0.005	250	0.4	Top 30%	1.646	1.461	1.8545	0.4984	0.0608	2.22045e-16	2074	566	4249	1910	7751
0.005	250	0.4	Top 35%	1.6033	1.4307	1.7968	0.4721	0.0581	4.44089e-16	2397	683	3926	1793	7751
0.005	250	0.4	Top 40%	1.6028	1.4366	1.7882	0.4717	0.0558	1.24754e-16	2723	797	3600	1679	7751
0.005	250	0.4	Top 45%	1.5638	1.4065	1.7388	0.4471	0.0541	5.61798e-16	3040	920	3283	1556	7751
0.005	250	0.4	Top 50%	1.5345	1.3849	1.7002	0.4282	0.0523	2.22045e-16	3352	1048	2971	1428	7751
0.005	250	0.4	Bottom 45%	0.656556	0.592909	0.727061	-0.4207	0.052	4.44089e-16	3664	1176	2659	1300	7751
0.005	250	0.4	Bottom 40%	0.659631	0.59577	0.730353	-0.4161	0.052	1.33227e-15	3972	1308	2351	1168	7751
0.005	250	0.4	Bottom 35%	0.676133	0.609013	0.750694	-0.3913	0.0534	2.25153e-13	4272	1448	2051	1028	7751
0.005	250	0.4	Bottom 30%	0.659587	0.592663	0.734107	-0.4161	0.0546	2.5091e-14	4587	1573	1736	903	7751
0.005	250	0.4	Bottom 25%	0.659544	0.590912	0.736214	-0.4162	0.0561	1.17684e-13	4886	1714	1437	762	7751
0.005	250	0.4	Bottom 20%	0.63804	0.567183	0.717721	-0.4494	0.0601	7.28306e-14	5193	1847	1130	629	7751
0.005	250	0.4	Bottom 15%	0.634357	0.556081	0.723694	-0.4551	0.0672	1.26437e-11	5482	1998	841	478	7751
0.005	250	0.4	Bottom 10%	0.656426	0.559378	0.770357	-0.4209	0.0816	2.51426e-07	5764	2156	559	320	7751
0.005	250	0.4	Bottom 5%	0.635001	0.51311	0.785916	-0.4541	0.1088	2.97643e-05	6047	2313	276	163	7751
0.005	250	0.5	Top 5%	2.0673	1.5781	2.7082	0.7263	0.1378	1.35355e-07	368	72	5955	2404	8297
0.005	250	0.5	Top 10%	1.9078	1.5717	2.3157	0.6459	0.0989	6.40954e-11	722	158	5601	2318	8297
0.005	250	0.5	Top 15%	1.8888	1.6056	2.2219	0.6359	0.0829	1.68754e-14	1074	246	5249	2230	8297
0.005	250	0.5	Top 20%	1.8056	1.5642	2.0843	0.5909	0.0732	6.66134e-16	1415	345	4908	2131	8297
0.005	250	0.5	Top 25%	1.663	1.4661	1.8865	0.5086	0.0643	2.66454e-15	1738	462	4585	2014	8297
0.005	250	0.5	Top 30%	1.5605	1.3893	1.7527	0.445	0.0593	6.03961e-14	2052	588	4271	1888	8297
0.005	250	0.5	Top 35%	1.5741	1.4106	1.7565	0.4537	0.0559	4.44089e-16	2393	687	3930	1789	8297
0.005	250	0.5	Top 40%	1.5766	1.4166	1.7546	0.4553	0.0546	3.14126e-16	2720	800	3603	1676	8297
0.005	250	0.5	Top 45%	1.6008	1.4382	1.7816	0.4705	0.0546	3.18661e-17	3048	912	3275	1564	8297
0.005	250	0.5	Top 50%	1.5741	1.4174	1.7481	0.4537	0.0535	9.67754e-17	3364	1036	2959	1440	8297
0.005	250	0.5	Bottom 45%	0.651381	0.588339	0.721189	-0.4287	0.0519	6.62714e-16	3670	1170	2653	1306	8297
0.005	250	0.5	Bottom 40%	0.638284	0.576435	0.706764	-0.449	0.052	2.46011e-17	3985	1295	2338	1181	8297
0.005	250	0.5	Bottom 35%	0.662734	0.598337	0.734053	-0.4114	0.0522	3.10862e-15	4277	1443	2046	1033	8297
0.005	250	0.5	Bottom 30%	0.684932	0.615309	0.762428	-0.3784	0.0547	4.56635e-12	4572	1588	1751	888	8297
0.005	250	0.5	Bottom 25%	0.680411	0.60931	0.759821	-0.3851	0.0563	8.07798e-12	4876	1724	1447	752	8297
0.005	250	0.5	Bottom 20%	0.683667	0.608347	0.768285	-0.3803	0.0595	1.67537e-10	5174	1866	1149	610	8297
0.005	250	0.5	Bottom 15%	0.665247	0.583771	0.758093	-0.4076	0.0667	9.61863e-10	5473	2007	850	469	8297
0.005	250	0.5	Bottom 10%	0.637024	0.543154	0.747105	-0.451	0.0813	2.94669e-08	5766	2154	557	322	8297
0.005	250	0.5	Bottom 5%	0.599341	0.484614	0.74118	-0.5119	0.1084	2.32636e-06	6053	2307	270	169	8297
0.005	500	0.1	Top 5%	1.8756	1.4265	2.4661	0.6289	0.1396	6.67928e-06	361	79	5962	2397	5667
0.005	500	0.1	Top 10%	1.7372	1.4392	2.0968	0.5523	0.096	8.80286e-09	708	172	5615	2304	5667
0.005	500	0.1	Top 15%	1.7186	1.4659	2.0148	0.5415	0.0811	2.48068e-11	1057	263	5266	2213	5667
0.005	500	0.1	Top 20%	1.7758	1.5428	2.0441	0.5743	0.0718	1.33227e-15	1412	348	4911	2128	5667
0.005	500	0.1	Top 25%	1.8252	1.6061	2.0743	0.6017	0.0653	1.38539e-19	1763	437	4560	2039	5667
0.005	500	0.1	Top 30%	1.785	1.5829	2.0129	0.5794	0.0613	1.61852e-20	2099	541	4224	1935	5667
0.005	500	0.1	Top 35%	1.721	1.5361	1.9282	0.5429	0.058	3.77335e-20	2422	658	3901	1818	5667
0.005	500	0.1	Top 40%	1.6601	1.4892	1.8505	0.5069	0.0554	2.63512e-19	2738	782	3585	1694	5667
0.005	500	0.1	Top 45%	1.5944	1.4344	1.7723	0.4665	0.054	2.46011e-17	3042	918	3281	1558	5667
0.005	500	0.1	Top 50%	1.5468	1.3943	1.7159	0.4362	0.0529	2.22045e-16	3353	1047	2970	1429	5667
0.005	500	0.1	Bottom 45%	0.635364	0.572213	0.705517	-0.4536	0.0534	8.89028e-17	3677	1163	2646	1313	5667
0.005	500	0.1	Bottom 40%	0.674082	0.607829	0.747608	-0.3944	0.0528	8.08242e-14	3963	1317	2360	1159	5667
0.005	500	0.1	Bottom 35%	0.644288	0.580013	0.715717	-0.4396	0.0536	2.22045e-16	4285	1435	2038	1041	5667
0.005	500	0.1	Bottom 30%	0.633513	0.567827	0.706814	-0.4565	0.0558	4.44089e-16	4593	1567	1730	909	5667
0.005	500	0.1	Bottom 25%	0.615915	0.550055	0.689655	-0.4846	0.0577	1.90108e-16	4902	1698	1421	778	5667
0.005	500	0.1	Bottom 20%	0.645453	0.571167	0.729448	-0.4378	0.0624	2.28217e-12	5182	1858	1141	618	5667
0.005	500	0.1	Bottom 15%	0.626213	0.547136	0.716743	-0.468	0.0689	1.0792e-11	5479	2001	844	475	5667
0.005	500	0.1	Bottom 10%	0.664628	0.564016	0.783208	-0.4085	0.0838	1.07936e-06	5753	2167	570	309	5667
0.005	500	0.1	Bottom 5%	0.74599	0.595203	0.934929	-0.2931	0.1152	0.0109577	6031	2329	292	147	5667
0.005	500	0.2	Top 5%	1.7901	1.3709	2.3375	0.5823	0.1361	1.88861e-05	359	81	5964	2395	6355
0.005	500	0.2	Top 10%	1.817	1.4905	2.2149	0.5972	0.1011	3.43075e-09	715	165	5608	2311	6355
0.005	500	0.2	Top 15%	1.7767	1.5072	2.0945	0.5748	0.0839	7.50555e-12	1064	256	5259	2220	6355
0.005	500	0.2	Top 20%	1.8482	1.6029	2.1311	0.6142	0.0727	1.24754e-16	1417	343	4906	2133	6355
0.005	500	0.2	Top 25%	1.7915	1.5751	2.0376	0.583	0.0657	3.00535e-18	1754	446	4569	2030	6355
0.005	500	0.2	Top 30%	1.7719	1.5677	2.0027	0.5721	0.0625	2.40459e-19	2097	543	4226	1933	6355
0.005	500	0.2	Top 35%	1.767	1.5716	1.9867	0.5693	0.0598	8.33237e-21	2436	644	3887	1832	6355
0.005	500	0.2	Top 40%	1.7203	1.5401	1.9217	0.5425	0.0565	3.52295e-21	2753	767	3570	1709	6355
0.005	500	0.2	Top 45%	1.6433	1.4783	1.8266	0.4967	0.054	1.66559e-19	3058	902	3265	1574	6355
0.005	500	0.2	Top 50%	1.5892	1.4309	1.7651	0.4633	0.0536	2.25637e-17	3366	1034	2957	1442	6355
0.005	500	0.2	Bottom 45%	0.659413	0.595699	0.729927	-0.4164	0.0518	8.88178e-16	3662	1178	2661	1298	6355
0.005	500	0.2	Bottom 40%	0.664055	0.598193	0.737137	-0.4094	0.0533	1.55431e-14	3972	1308	2351	1168	6355
0.005	500	0.2	Bottom 35%	0.651211	0.58627	0.723327	-0.4289	0.0536	1.33227e-15	4285	1435	2038	1041	6355
0.005	500	0.2	Bottom 30%	0.669523	0.60006	0.746993	-0.4012	0.0559	6.94556e-13	4575	1585	1748	891	6355
0.005	500	0.2	Bottom 25%	0.65368	0.58401	0.731636	-0.4251	0.0575	1.4122e-13	4882	1718	1441	758	6355
0.005	500	0.2	Bottom 20%	0.630557	0.55919	0.710985	-0.4612	0.0613	5.24025e-14	5192	1848	1131	628	6355
0.005	500	0.2	Bottom 15%	0.649857	0.567601	0.743992	-0.431	0.069	4.30065e-10	5475	2005	848	471	6355
0.005	500	0.2	Bottom 10%	0.691419	0.589379	0.811096	-0.369	0.0815	5.91494e-06	5748	2172	575	304	6355
0.005	500	0.2	Bottom 5%	0.664319	0.535389	0.824334	-0.409	0.1101	0.000203155	6042	2318	281	158	6355
0.005	500	0.3	Top 5%	1.9372	1.4809	2.5342	0.6613	0.1371	1.40186e-06	364	76	5959	2400	6955
0.005	500	0.3	Top 10%	1.8093	1.4821	2.2089	0.593	0.1018	5.72079e-09	717	163	5606	2313	6955
0.005	500	0.3	Top 15%	1.9332	1.6341	2.2869	0.6592	0.0857	1.5099e-14	1081	239	5242	2237	6955
0.005	500	0.3	Top 20%	1.9368	1.6747	2.2398	0.661	0.0742	2.30146e-18	1429	331	4894	2145	6955
0.005	500	0.3	Top 25%	1.8555	1.6227	2.1216	0.6181	0.0684	7.16622e-19	1767	433	4556	2043	6955
0.005	500	0.3	Top 30%	1.7823	1.5774	2.0139	0.5779	0.0623	7.95311e-20	2096	544	4227	1932	6955
0.005	500	0.3	Top 35%	1.676	1.494	1.8802	0.5164	0.0586	5.58198e-18	2413	667	3910	1809	6955
0.005	500	0.3	Top 40%	1.6211	1.4563	1.8044	0.4831	0.0547	4.2836e-18	2733	787	3590	1689	6955
0.005	500	0.3	Top 45%	1.6203	1.4574	1.8013	0.4826	0.054	1.92542e-18	3061	899	3262	1577	6955
0.005	500	0.3	Top 50%	1.6187	1.4591	1.7958	0.4816	0.053	4.55456e-19	3375	1025	2948	1451	6955
0.005	500	0.3	Bottom 45%	0.632791	0.571461	0.700722	-0.4576	0.052	6.09576e-18	3679	1161	2644	1315	6955
0.005	500	0.3	Bottom 40%	0.64612	0.583192	0.71582	-0.4368	0.0523	2.88976e-16	3980	1300	2343	1176	6955
0.005	500	0.3	Bottom 35%	0.64587	0.582106	0.716589	-0.4372	0.053	2.22045e-16	4290	1430	2033	1046	6955
0.005	500	0.3	Bottom 30%	0.661244	0.593895	0.736269	-0.4136	0.0548	4.50751e-14	4585	1575	1738	901	6955
0.005	500	0.3	Bottom 25%	0.637836	0.570972	0.712555	-0.4497	0.0565	1.77636e-15	4893	1707	1430	769	6955
0.005	500	0.3	Bottom 20%	0.649477	0.575838	0.732547	-0.4316	0.0614	2.08455e-12	5188	1852	1135	624	6955
0.005	500	0.3	Bottom 15%	0.639059	0.556979	0.733245	-0.4477	0.0701	1.73852e-10	5481	1999	842	477	6955
0.005	500	0.3	Bottom 10%	0.684791	0.584659	0.802118	-0.3786	0.0807	2.68105e-06	5753	2167	570	309	6955
0.005	500	0.3	Bottom 5%	0.665159	0.537606	0.822978	-0.4077	0.1086	0.000174658	6043	2317	280	159	6955
0.005	500	0.4	Top 5%	1.8364	1.3908	2.4248	0.6078	0.1418	1.81411e-05	362	78	5961	2398	7582
0.005	500	0.4	Top 10%	1.7895	1.4634	2.1882	0.5819	0.1026	1.42406e-08	716	164	5607	2312	7582
0.005	500	0.4	Top 15%	1.9248	1.6297	2.2733	0.6548	0.0849	1.24345e-14	1080	240	5243	2236	7582
0.005	500	0.4	Top 20%	1.8705	1.6153	2.166	0.6262	0.0748	2.44482e-16	1424	336	4899	2140	7582
0.005	500	0.4	Top 25%	1.7372	1.5236	1.9808	0.5523	0.0669	6.62714e-16	1753	447	4570	2029	7582
0.005	500	0.4	Top 30%	1.6643	1.4752	1.8777	0.5094	0.0615	5.17181e-16	2077	563	4246	1913	7582
0.005	500	0.4	Top 35%	1.6786	1.4965	1.8829	0.518	0.0586	4.2836e-18	2414	666	3909	1810	7582
0.005	500	0.4	Top 40%	1.5658	1.4035	1.7469	0.4484	0.0558	8.88178e-16	2719	801	3604	1675	7582
0.005	500	0.4	Top 45%	1.5341	1.3815	1.7037	0.428	0.0535	1.33227e-15	3035	925	3288	1551	7582
0.005	500	0.4	Top 50%	1.524	1.3744	1.6898	0.4213	0.0527	1.33227e-15	3350	1050	2973	1426	7582
0.005	500	0.4	Bottom 45%	0.644953	0.582479	0.714082	-0.4386	0.052	1.35747e-16	3672	1168	2651	1308	7582
0.005	500	0.4	Bottom 40%	0.668986	0.603573	0.74151	-0.402	0.0525	1.90958e-14	3968	1312	2355	1164	7582
0.005	500	0.4	Bottom 35%	0.666667	0.600204	0.740521	-0.4054	0.0536	3.90799e-14	4281	1439	2042	1037	7582
0.005	500	0.4	Bottom 30%	0.653595	0.587165	0.727537	-0.4252	0.0547	7.54952e-15	4589	1571	1734	905	7582
0.005	500	0.4	Bottom 25%	0.676773	0.606208	0.755515	-0.3904	0.0562	3.59002e-12	4877	1723	1446	753	7582
0.005	500	0.4	Bottom 20%	0.64587	0.573427	0.727484	-0.4372	0.0607	5.93303e-13	5192	1848	1131	628	7582
0.005	500	0.4	Bottom 15%	0.647543	0.566861	0.739754	-0.4345	0.0679	1.55466e-10	5478	2002	845	474	7582
0.005	500	0.4	Bottom 10%	0.634921	0.542417	0.743163	-0.4543	0.0803	1.55507e-08	5770	2150	553	326	7582
0.005	500	0.4	Bottom 5%	0.61885	0.501077	0.764351	-0.4799	0.1077	8.42493e-06	6049	2311	274	165	7582
0.005	500	0.5	Top 5%	2.0372	1.5595	2.6612	0.7116	0.1363	1.79397e-07	367	73	5956	2403	8174
0.005	500	0.5	Top 10%	1.8872	1.5571	2.2872	0.6351	0.0981	9.57048e-11	721	159	5602	2317	8174
0.005	500	0.5	Top 15%	1.8946	1.6062	2.2348	0.639	0.0843	3.35287e-14	1075	245	5248	2231	8174
0.005	500	0.5	Top 20%	1.7854	1.5459	2.062	0.5796	0.0735	3.10862e-15	1413	347	4910	2129	8174
0.005	500	0.5	Top 25%	1.6425	1.4465	1.8651	0.4962	0.0648	1.95399e-14	1734	466	4589	2010	8174
0.005	500	0.5	Top 30%	1.6274	1.4501	1.8263	0.487	0.0588	5.17181e-16	2066	574	4257	1902	8174
0.005	500	0.5	Top 35%	1.6309	1.4605	1.8212	0.4891	0.0563	1.59513e-17	2403	677	3920	1799	8174
0.005	500	0.5	Top 40%	1.6223	1.4573	1.8059	0.4838	0.0547	4.2836e-18	2731	789	3592	1687	8174
0.005	500	0.5	Top 45%	1.612	1.4469	1.7959	0.4775	0.0551	2.0693e-17	3054	906	3269	1570	8174
0.005	500	0.5	Top 50%	1.5836	1.427	1.7574	0.4597	0.0531	2.25637e-17	3367	1033	2956	1443	8174
0.005	500	0.5	Bottom 45%	0.648298	0.586063	0.717206	-0.4334	0.0515	1.74783e-16	3669	1171	2654	1305	8174
0.005	500	0.5	Bottom 40%	0.657419	0.593577	0.72812	-0.4194	0.0521	8.88178e-16	3973	1307	2350	1169	8174
0.005	500	0.5	Bottom 35%	0.671231	0.604997	0.744713	-0.3986	0.053	5.50671e-14	4275	1445	2048	1031	8174
0.005	500	0.5	Bottom 30%	0.678841	0.610799	0.754489	-0.3874	0.0539	6.55476e-13	4577	1583	1746	893	8174
0.005	500	0.5	Bottom 25%	0.713012	0.63743	0.797512	-0.3383	0.0572	3.2746e-09	4862	1738	1461	738	8174
0.005	500	0.5	Bottom 20%	0.688231	0.61297	0.772738	-0.3736	0.0591	2.57026e-10	5174	1866	1149	610	8174
0.005	500	0.5	Bottom 15%	0.66454	0.582988	0.757518	-0.4087	0.0668	9.55033e-10	5473	2007	850	469	8174
0.005	500	0.5	Bottom 10%	0.637592	0.543892	0.74744	-0.4501	0.0811	2.8613e-08	5765	2155	558	321	8174
0.005	500	0.5	Bottom 5%	0.592979	0.478446	0.734916	-0.5226	0.1095	1.81458e-06	6054	2306	269	170	8174
0.001	250	0.1	Top 5%	2.0876	1.5935	2.7349	0.736	0.1378	9.22061e-08	366	74	5957	2402	2307
0.001	250	0.1	Top 10%	1.9822	1.6338	2.405	0.6842	0.0986	3.99969e-12	722	158	5601	2318	2307
0.001	250	0.1	Top 15%	1.8709	1.5972	2.1916	0.6264	0.0807	8.43769e-15	1066	254	5257	2222	2307
0.001	250	0.1	Top 20%	1.8416	1.6065	2.1112	0.6107	0.0697	8.66068e-18	1416	344	4907	2132	2307
0.001	250	0.1	Top 25%	1.6989	1.5064	1.916	0.53	0.0614	2.46011e-17	1742	458	4581	2018	2307
0.001	250	0.1	Top 30%	1.6468	1.4729	1.8413	0.4988	0.057	8.66068e-18	2071	569	4252	1907	2307
0.001	250	0.1	Top 35%	1.5714	1.4128	1.7479	0.452	0.0543	3.71071e-16	2388	692	3935	1784	2307
0.001	250	0.1	Top 40%	1.5637	1.4082	1.7364	0.4471	0.0534	2.65813e-16	2710	810	3613	1666	2307
0.001	250	0.1	Top 45%	1.6009	1.4458	1.7727	0.4706	0.052	6.54648e-19	3037	923	3286	1553	2307
0.001	250	0.1	Top 50%	1.5879	1.433	1.7595	0.4624	0.0524	4.67927e-18	3358	1042	2965	1434	2307
0.001	250	0.1	Bottom 45%	0.63004	0.569184	0.697399	-0.462	0.0518	2.30146e-18	3672	1168	2651	1308	2307
0.001	250	0.1	Bottom 40%	0.658415	0.594424	0.729288	-0.4179	0.0522	1.11022e-15	3964	1316	2359	1160	2307
0.001	250	0.1	Bottom 35%	0.671953	0.604851	0.746547	-0.3975	0.0537	1.31672e-13	4265	1455	2058	1021	2307
0.001	250	0.1	Bottom 30%	0.661945	0.593824	0.737898	-0.4126	0.0554	9.85878e-14	4578	1582	1745	894	2307
0.001	250	0.1	Bottom 25%	0.664496	0.594601	0.742611	-0.4087	0.0567	5.65326e-13	4881	1719	1442	757	2307
0.001	250	0.1	Bottom 20%	0.634598	0.563857	0.714235	-0.4547	0.0603	4.70735e-14	5193	1847	1130	629	2307
0.001	250	0.1	Bottom 15%	0.668717	0.585103	0.764292	-0.4024	0.0681	3.53192e-09	5471	2009	852	467	2307
0.001	250	0.1	Bottom 10%	0.71449	0.608976	0.838223	-0.3362	0.0815	3.71756e-05	5743	2177	580	299	2307
0.001	250	0.1	Bottom 5%	0.740138	0.594001	0.922254	-0.3009	0.1122	0.00733815	6034	2326	289	150	2307
0.001	250	0.2	Top 5%	1.847	1.4136	2.4133	0.6136	0.1364	6.88195e-06	359	81	5964	2395	2513
0.001	250	0.2	Top 10%	1.8024	1.4857	2.1866	0.5891	0.0986	2.2867e-09	711	169	5612	2307	2513
0.001	250	0.2	Top 15%	1.8333	1.5617	2.152	0.6061	0.0818	1.26565e-13	1067	253	5256	2223	2513
0.001	250	0.2	Top 20%	1.7705	1.5417	2.0334	0.5713	0.0706	4.44089e-16	1412	348	4911	2128	2513
0.001	250	0.2	Top 25%	1.7021	1.5015	1.9295	0.5318	0.064	4.03245e-16	1746	454	4577	2022	2513
0.001	250	0.2	Top 30%	1.6734	1.4852	1.8854	0.5148	0.0609	1.1464e-16	2080	560	4243	1916	2513
0.001	250	0.2	Top 35%	1.6394	1.4675	1.8313	0.4943	0.0565	9.4531e-18	2406	674	3917	1802	2513
0.001	250	0.2	Top 40%	1.6306	1.4682	1.8111	0.489	0.0536	3.16366e-19	2729	791	3594	1685	2513
0.001	250	0.2	Top 45%	1.5903	1.4336	1.7641	0.4639	0.0529	7.93389e-18	3043	917	3280	1559	2513
0.001	250	0.2	Top 50%	1.5593	1.4093	1.7253	0.4443	0.0516	3.18661e-17	3353	1047	2970	1429	2513
0.001	250	0.2	Bottom 45%	0.636699	0.575407	0.704473	-0.4515	0.0516	9.4531e-18	3670	1170	2653	1306	2513
0.001	250	0.2	Bottom 40%	0.664275	0.597372	0.738716	-0.409	0.0542	4.39648e-14	3962	1318	2361	1158	2513
0.001	250	0.2	Bottom 35%	0.6739	0.606024	0.749344	-0.3947	0.0542	3.15969e-13	4267	1453	2056	1023	2513
0.001	250	0.2	Bottom 30%	0.670556	0.601504	0.747552	-0.3996	0.0555	5.79092e-13	4578	1582	1745	894	2513
0.001	250	0.2	Bottom 25%	0.664805	0.594601	0.743329	-0.4083	0.0569	7.52731e-13	4884	1716	1439	760	2513
0.001	250	0.2	Bottom 20%	0.675721	0.60024	0.76063	-0.392	0.0604	8.72924e-11	5174	1866	1149	610	2513
0.001	250	0.2	Bottom 15%	0.689227	0.604705	0.785546	-0.3722	0.0667	2.45572e-08	5465	2015	858	461	2513
0.001	250	0.2	Bottom 10%	0.69735	0.59609	0.81586	-0.3605	0.0801	6.72489e-06	5751	2169	572	307	2513
0.001	250	0.2	Bottom 5%	0.709471	0.571657	0.880437	-0.3433	0.1102	0.00183747	6039	2321	284	155	2513
0.001	250	0.3	Top 5%	2.1819	1.6315	2.9182	0.7802	0.1483	1.44259e-07	370	70	5953	2406	2706
0.001	250	0.3	Top 10%	1.8934	1.5682	2.2859	0.6384	0.0961	3.11737e-11	717	163	5606	2313	2706
0.001	250	0.3	Top 15%	1.79	1.5316	2.092	0.5822	0.0795	2.4869e-13	1063	257	5260	2219	2706
0.001	250	0.3	Top 20%	1.6832	1.466	1.9327	0.5207	0.0705	1.52767e-13	1398	362	4925	2114	2706
0.001	250	0.3	Top 25%	1.6742	1.4742	1.9012	0.5153	0.0649	1.9984e-15	1741	459	4582	2017	2706
0.001	250	0.3	Top 30%	1.6134	1.4356	1.8134	0.4784	0.0596	8.88178e-16	2069	571	4254	1905	2706
0.001	250	0.3	Top 35%	1.6258	1.4556	1.8159	0.486	0.0564	3.18661e-17	2404	676	3919	1800	2706
0.001	250	0.3	Top 40%	1.5636	1.4051	1.74	0.447	0.0545	2.22045e-16	2715	805	3608	1671	2706
0.001	250	0.3	Top 45%	1.5402	1.3877	1.7094	0.4319	0.0532	4.44089e-16	3028	932	3295	1544	2706
0.001	250	0.3	Top 50%	1.5528	1.4022	1.7195	0.44	0.052	1.24754e-16	3352	1048	2971	1428	2706
0.001	250	0.3	Bottom 45%	0.666356	0.601974	0.737626	-0.4059	0.0518	4.88498e-15	3653	1187	2670	1289	2706
0.001	250	0.3	Bottom 40%	0.665823	0.601034	0.737572	-0.4068	0.0522	6.66134e-15	3963	1317	2360	1159	2706
0.001	250	0.3	Bottom 35%	0.672359	0.606061	0.745879	-0.397	0.0529	6.4837e-14	4267	1453	2056	1023	2706
0.001	250	0.3	Bottom 30%	0.681338	0.611883	0.758668	-0.3837	0.0549	2.67386e-12	4568	1592	1755	884	2706
0.001	250	0.3	Bottom 25%	0.68937	0.616523	0.770832	-0.372	0.057	6.65012e-11	4869	1731	1454	745	2706
0.001	250	0.3	Bottom 20%	0.703977	0.624844	0.793147	-0.351	0.0608	7.92818e-09	5158	1882	1165	594	2706
0.001	250	0.3	Bottom 15%	0.711845	0.623869	0.812282	-0.3399	0.0673	4.45413e-07	5455	2025	868	451	2706
0.001	250	0.3	Bottom 10%	0.653168	0.559065	0.763068	-0.426	0.0794	8.01835e-08	5766	2154	557	322	2706
0.001	250	0.3	Bottom 5%	0.752106	0.603209	0.937734	-0.2849	0.1126	0.0113735	6035	2325	288	151	2706
0.001	250	0.4	Top 5%	1.9647	1.4994	2.5744	0.6753	0.1379	9.72797e-07	364	76	5959	2400	2921
0.001	250	0.4	Top 10%	1.76	1.4534	2.1314	0.5653	0.0977	7.14831e-09	712	168	5611	2308	2921
0.001	250	0.4	Top 15%	1.6989	1.4578	1.9798	0.53	0.0781	1.14468e-11	1056	264	5267	2212	2921
0.001	250	0.4	Top 20%	1.5873	1.3849	1.8194	0.4621	0.0696	3.20606e-11	1384	376	4939	2100	2921
0.001	250	0.4	Top 25%	1.5856	1.3991	1.797	0.461	0.0638	5.1914e-13	1728	472	4595	2004	2921
0.001	250	0.4	Top 30%	1.5608	1.3892	1.7536	0.4452	0.0594	6.83897e-14	2060	580	4263	1896	2921
0.001	250	0.4	Top 35%	1.5749	1.4087	1.7606	0.4542	0.0569	1.33227e-15	2393	687	3930	1789	2921
0.001	250	0.4	Top 40%	1.5351	1.3803	1.7073	0.4286	0.0542	2.66454e-15	2713	807	3610	1669	2921
0.001	250	0.4	Top 45%	1.4522	1.3115	1.608	0.3731	0.052	7.30971e-13	3010	950	3313	1526	2921
0.001	250	0.4	Top 50%	1.4728	1.3297	1.6312	0.3871	0.0521	1.11244e-13	3335	1065	2988	1411	2921
0.001	250	0.4	Bottom 45%	0.681431	0.614288	0.755858	-0.3836	0.0529	4.17e-13	3646	1194	2677	1282	2921
0.001	250	0.4	Bottom 40%	0.657678	0.592698	0.72982	-0.419	0.0531	2.88658e-15	3970	1310	2353	1166	2921
0.001	250	0.4	Bottom 35%	0.669792	0.602519	0.744602	-0.4008	0.054	1.18572e-13	4268	1452	2055	1024	2921
0.001	250	0.4	Bottom 30%	0.682408	0.614175	0.758208	-0.3821	0.0537	1.14975e-12	4567	1593	1756	883	2921
0.001	250	0.4	Bottom 25%	0.706614	0.633673	0.78796	-0.3472	0.0556	4.21827e-10	4862	1738	1461	738	2921
0.001	250	0.4	Bottom 20%	0.68292	0.606171	0.769349	-0.3814	0.0608	3.56824e-10	5173	1867	1150	609	2921
0.001	250	0.4	Bottom 15%	0.690894	0.606833	0.786535	-0.3698	0.0662	2.29821e-08	5463	2017	860	459	2921
0.001	250	0.4	Bottom 10%	0.675721	0.579609	0.787774	-0.392	0.0783	5.51609e-07	5761	2159	562	317	2921
0.001	250	0.4	Bottom 5%	0.655738	0.530391	0.810701	-0.422	0.1082	9.65266e-05	6046	2314	277	162	2921
0.001	250	0.5	Top 5%	1.8693	1.4308	2.4421	0.6255	0.1364	4.49819e-06	361	79	5962	2397	3125
0.001	250	0.5	Top 10%	1.673	1.3896	2.0141	0.5146	0.0947	5.48567e-08	705	175	5618	2301	3125
0.001	250	0.5	Top 15%	1.7178	1.4774	1.9974	0.5411	0.0769	2.00706e-12	1055	265	5268	2211	3125
0.001	250	0.5	Top 20%	1.7176	1.4999	1.9669	0.5409	0.0692	5.32907e-15	1404	356	4919	2120	3125
0.001	250	0.5	Top 25%	1.5984	1.4084	1.814	0.469	0.0646	3.78808e-13	1730	470	4593	2006	3125
0.001	250	0.5	Top 30%	1.5201	1.3535	1.7072	0.4188	0.0592	1.53833e-12	2052	588	4271	1888	3125
0.001	250	0.5	Top 35%	1.4646	1.3109	1.6363	0.3816	0.0566	1.53504e-11	2371	709	3952	1767	3125
0.001	250	0.5	Top 40%	1.4918	1.341	1.6596	0.4	0.0544	1.90514e-13	2700	820	3623	1656	3125
0.001	250	0.5	Top 45%	1.46	1.3175	1.6179	0.3784	0.0524	5.14477e-13	3011	949	3312	1527	3125
0.001	250	0.5	Top 50%	1.4644	1.3224	1.6217	0.3814	0.052	2.30482e-13	3330	1070	2993	1406	3125
0.001	250	0.5	Bottom 45%	0.678979	0.6141	0.750694	-0.3872	0.0512	4.21885e-14	3651	1189	2672	1287	3125
0.001	250	0.5	Bottom 40%	0.655179	0.591436	0.725847	-0.4228	0.0522	4.44089e-16	3977	1303	2346	1173	3125
0.001	250	0.5	Bottom 35%	0.681524	0.61459	0.755744	-0.3834	0.0528	3.65041e-13	4268	1452	2055	1024	3125
0.001	250	0.5	Bottom 30%	0.687947	0.617703	0.766166	-0.374	0.055	9.99356e-12	4571	1589	1752	887	3125
0.001	250	0.5	Bottom 25%	0.69701	0.623752	0.778938	-0.3609	0.0567	1.90499e-10	4868	1732	1455	744	3125
0.001	250	0.5	Bottom 20%	0.703631	0.625039	0.792142	-0.3515	0.0604	6.03444e-09	5167	1873	1156	603	3125
0.001	250	0.5	Bottom 15%	0.7259	0.636699	0.827609	-0.3203	0.0669	1.68401e-06	5452	2028	871	448	3125
0.001	250	0.5	Bottom 10%	0.699692	0.601034	0.814598	-0.3571	0.0776	4.16163e-06	5754	2166	569	310	3125
0.001	250	0.5	Bottom 5%	0.718184	0.579777	0.88968	-0.331	0.1093	0.0024495	6038	2322	285	154	3125
0.001	500	0.1	Top 5%	2.0388	1.5643	2.6572	0.7124	0.1352	1.35876e-07	364	76	5959	2400	2187
0.001	500	0.1	Top 10%	1.9164	1.5818	2.3217	0.6504	0.0979	3.05542e-11	717	163	5606	2313	2187
0.001	500	0.1	Top 15%	1.765	1.513	2.059	0.5682	0.0786	4.90497e-13	1060	260	5263	2216	2187
0.001	500	0.1	Top 20%	1.7686	1.545	2.0245	0.5702	0.069	5.61798e-16	1407	353	4916	2123	2187
0.001	500	0.1	Top 25%	1.735	1.5321	1.9647	0.551	0.0634	1.59513e-17	1748	452	4575	2024	2187
0.001	500	0.1	Top 30%	1.6263	1.4489	1.8254	0.4863	0.0589	6.62714e-16	2067	573	4256	1903	2187
0.001	500	0.1	Top 35%	1.6113	1.4441	1.798	0.4771	0.0559	6.3253e-17	2393	687	3930	1789	2187
0.001	500	0.1	Top 40%	1.5789	1.4204	1.7551	0.4567	0.054	1.1464e-16	2716	804	3607	1672	2187
0.001	500	0.1	Top 45%	1.5295	1.3817	1.693	0.4249	0.0518	2.22045e-16	3019	941	3304	1535	2187
0.001	500	0.1	Top 50%	1.5241	1.379	1.6845	0.4214	0.051	6.10204e-16	3335	1065	2988	1411	2187
0.001	500	0.1	Bottom 45%	0.661026	0.597657	0.731101	-0.414	0.0514	8.88178e-16	3650	1190	2673	1286	2187
0.001	500	0.1	Bottom 40%	0.659979	0.596481	0.730247	-0.4155	0.0516	8.88178e-16	3967	1313	2356	1163	2187
0.001	500	0.1	Bottom 35%	0.678334	0.612332	0.751484	-0.3881	0.0522	1.09246e-13	4261	1459	2062	1017	2187
0.001	500	0.1	Bottom 30%	0.684744	0.616181	0.760919	-0.3787	0.0538	1.948e-12	4567	1593	1756	883	2187
0.001	500	0.1	Bottom 25%	0.671547	0.602809	0.748111	-0.3982	0.0551	4.88942e-13	4876	1724	1447	752	2187
0.001	500	0.1	Bottom 20%	0.676544	0.601757	0.760688	-0.3907	0.0598	6.29905e-11	5175	1865	1148	611	2187
0.001	500	0.1	Bottom 15%	0.649435	0.56899	0.741235	-0.4317	0.0675	1.578e-10	5479	2001	844	475	2187
0.001	500	0.1	Bottom 10%	0.667958	0.57019	0.782534	-0.4035	0.0808	5.86818e-07	5758	2162	565	314	2187
0.001	500	0.1	Bottom 5%	0.668986	0.532283	0.84076	-0.402	0.1166	0.000566495	6042	2318	281	158	2187
0.001	500	0.2	Top 5%	1.9825	1.5004	2.6197	0.6844	0.1422	1.48244e-06	363	77	5960	2399	2420
0.001	500	0.2	Top 10%	1.8242	1.5034	2.2135	0.6011	0.0987	1.12184e-09	713	167	5610	2309	2420
0.001	500	0.2	Top 15%	1.8205	1.5556	2.1306	0.5991	0.0802	8.26006e-14	1064	256	5259	2220	2420
0.001	500	0.2	Top 20%	1.82	1.5835	2.0918	0.5988	0.071	1.47694e-16	1419	341	4904	2135	2420
0.001	500	0.2	Top 25%	1.7727	1.559	2.0157	0.5725	0.0655	1.0317e-17	1757	443	4566	2033	2420
0.001	500	0.2	Top 30%	1.6591	1.47	1.8725	0.5063	0.0617	2.22045e-16	2078	562	4245	1914	2420
0.001	500	0.2	Top 35%	1.61	1.441	1.799	0.4763	0.0566	1.74783e-16	2400	680	3923	1796	2420
0.001	500	0.2	Top 40%	1.5784	1.4223	1.7517	0.4564	0.0531	3.78467e-17	2718	802	3605	1674	2420
0.001	500	0.2	Top 45%	1.4935	1.3506	1.6516	0.4011	0.0513	5.55112e-15	3017	943	3306	1533	2420
0.001	500	0.2	Top 50%	1.5078	1.3648	1.6659	0.4107	0.0509	6.66134e-16	3334	1066	2989	1410	2420
0.001	500	0.2	Bottom 45%	0.655394	0.592101	0.725426	-0.4225	0.0518	4.44089e-16	3655	1185	2668	1291	2420
0.001	500	0.2	Bottom 40%	0.674718	0.609125	0.74744	-0.3934	0.0522	4.79616e-14	3957	1323	2366	1153	2420
0.001	500	0.2	Bottom 35%	0.700476	0.630835	0.777786	-0.356	0.0534	2.6672e-11	4252	1468	2071	1008	2420
0.001	500	0.2	Bottom 30%	0.689465	0.619348	0.767519	-0.3718	0.0547	1.08897e-11	4569	1591	1754	885	2420
0.001	500	0.2	Bottom 25%	0.675265	0.604887	0.75375	-0.3927	0.0561	2.63789e-12	4879	1721	1444	755	2420
0.001	500	0.2	Bottom 20%	0.676682	0.600601	0.762428	-0.3905	0.0609	1.39086e-10	5172	1868	1151	608	2420
0.001	500	0.2	Bottom 15%	0.684182	0.599808	0.780457	-0.3795	0.0672	1.59961e-08	5464	2016	859	460	2420
0.001	500	0.2	Bottom 10%	0.727908	0.618888	0.856164	-0.3176	0.0828	0.000125276	5746	2174	577	302	2420
0.001	500	0.2	Bottom 5%	0.73014	0.587234	0.907853	-0.3145	0.1112	0.00466414	6036	2324	287	152	2420
0.001	500	0.3	Top 5%	2.3833	1.787	3.1786	0.8685	0.1469	3.39973e-09	373	67	5950	2409	2630
0.001	500	0.3	Top 10%	1.9068	1.5694	2.3168	0.6454	0.0994	8.22717e-11	719	161	5604	2315	2630
0.001	500	0.3	Top 15%	1.8422	1.5743	2.1556	0.6109	0.0802	2.53131e-14	1067	253	5256	2223	2630
0.001	500	0.3	Top 20%	1.6823	1.4636	1.9337	0.5202	0.0711	2.4869e-13	1400	360	4923	2116	2630
0.001	500	0.3	Top 25%	1.7081	1.5039	1.94	0.5354	0.065	2.22045e-16	1744	456	4579	2020	2630
0.001	500	0.3	Top 30%	1.6115	1.4314	1.8141	0.4771	0.0604	2.88658e-15	2067	573	4256	1903	2630
0.001	500	0.3	Top 35%	1.5963	1.4272	1.7855	0.4677	0.0571	2.22045e-16	2397	683	3926	1793	2630
0.001	500	0.3	Top 40%	1.5518	1.3937	1.7278	0.4394	0.0548	1.11022e-15	2713	807	3610	1669	2630
0.001	500	0.3	Top 45%	1.5573	1.4029	1.7287	0.443	0.0533	4.03245e-16	3037	923	3286	1553	2630
0.001	500	0.3	Top 50%	1.4752	1.3333	1.6322	0.3888	0.0516	4.9738e-14	3333	1067	2990	1409	2630
0.001	500	0.3	Bottom 45%	0.675813	0.611583	0.74677	-0.3918	0.0509	1.46549e-14	3646	1194	2677	1282	2630
0.001	500	0.3	Bottom 40%	0.663878	0.599305	0.735348	-0.4097	0.0522	4.21885e-15	3959	1321	2364	1155	2630
0.001	500	0.3	Bottom 35%	0.680365	0.612933	0.75523	-0.3851	0.0533	4.8006e-13	4260	1460	2063	1016	2630
0.001	500	0.3	Bottom 30%	0.711845	0.64	0.791766	-0.3399	0.0543	3.87342e-10	4552	1608	1771	868	2630
0.001	500	0.3	Bottom 25%	0.703136	0.629723	0.785114	-0.3522	0.0563	3.82796e-10	4860	1740	1463	736	2630
0.001	500	0.3	Bottom 20%	0.697253	0.61931	0.785053	-0.3606	0.0605	2.52527e-09	5163	1877	1160	599	2630
0.001	500	0.3	Bottom 15%	0.703136	0.614477	0.80457	-0.3522	0.0688	3.00538e-07	5457	2023	866	453	2630
0.001	500	0.3	Bottom 10%	0.685354	0.58572	0.80186	-0.3779	0.0801	2.41348e-06	5757	2163	566	313	2630
0.001	500	0.3	Bottom 5%	0.686201	0.554017	0.849907	-0.3766	0.1092	0.000561623	6043	2317	280	159	2630
0.001	500	0.4	Top 5%	1.9715	1.4978	2.5951	0.6788	0.1402	1.28946e-06	364	76	5959	2400	2855
0.001	500	0.4	Top 10%	1.7094	1.4183	2.0602	0.5362	0.0952	1.80776e-08	709	171	5614	2305	2855
0.001	500	0.4	Top 15%	1.6694	1.4321	1.946	0.5125	0.0782	5.68439e-11	1053	267	5270	2209	2855
0.001	500	0.4	Top 20%	1.6252	1.4177	1.863	0.4856	0.0697	3.2041e-12	1393	367	4930	2109	2855
0.001	500	0.4	Top 25%	1.6197	1.4239	1.8424	0.4822	0.0657	2.20712e-13	1733	467	4590	2009	2855
0.001	500	0.4	Top 30%	1.5692	1.3956	1.7644	0.4506	0.0598	5.01821e-14	2061	579	4262	1897	2855
0.001	500	0.4	Top 35%	1.4953	1.3376	1.6716	0.4023	0.0569	1.50457e-12	2376	704	3947	1772	2855
0.001	500	0.4	Top 40%	1.5077	1.355	1.6777	0.4106	0.0545	4.86278e-14	2704	816	3619	1660	2855
0.001	500	0.4	Top 45%	1.4771	1.3351	1.6342	0.3901	0.0516	3.90799e-14	3020	940	3303	1536	2855
0.001	500	0.4	Top 50%	1.4679	1.3241	1.6272	0.3838	0.0526	2.87104e-13	3333	1067	2990	1409	2855
0.001	500	0.4	Bottom 45%	0.671186	0.6054	0.744158	-0.3987	0.0526	3.61933e-14	3651	1189	2672	1287	2855
0.001	500	0.4	Bottom 40%	0.667022	0.601395	0.739754	-0.405	0.0528	1.79856e-14	3969	1311	2354	1165	2855
0.001	500	0.4	Bottom 35%	0.678656	0.61106	0.75375	-0.3876	0.0535	4.51417e-13	4263	1457	2060	1019	2855
0.001	500	0.4	Bottom 30%	0.707564	0.63674	0.786349	-0.3459	0.0538	1.31382e-10	4556	1604	1767	872	2855
0.001	500	0.4	Bottom 25%	0.704622	0.631872	0.785793	-0.3501	0.0556	3.07618e-10	4861	1739	1462	737	2855
0.001	500	0.4	Bottom 20%	0.689703	0.612708	0.776398	-0.3715	0.0604	7.73628e-10	5168	1872	1155	604	2855
0.001	500	0.4	Bottom 15%	0.711187	0.623986	0.81057	-0.3408	0.0667	3.27993e-07	5458	2022	865	454	2855
0.001	500	0.4	Bottom 10%	0.707965	0.607903	0.82447	-0.3454	0.0777	8.90626e-06	5752	2168	571	308	2855
0.001	500	0.4	Bottom 5%	0.636902	0.515278	0.787216	-0.4511	0.1081	3.01474e-05	6048	2312	275	164	2855
0.001	500	0.5	Top 5%	1.8844	1.4437	2.4597	0.6336	0.1359	3.13351e-06	361	79	5962	2397	3072
0.001	500	0.5	Top 10%	1.6441	1.3682	1.9756	0.4972	0.0937	1.12706e-07	702	178	5621	2298	3072
0.001	500	0.5	Top 15%	1.7068	1.4677	1.9848	0.5346	0.077	3.84848e-12	1055	265	5268	2211	3072
0.001	500	0.5	Top 20%	1.7612	1.5348	2.0209	0.566	0.0702	8.88178e-16	1409	351	4914	2125	3072
0.001	500	0.5	Top 25%	1.6101	1.4207	1.8248	0.4763	0.0639	8.74856e-14	1733	467	4590	2009	3072
0.001	500	0.5	Top 30%	1.5391	1.3695	1.7297	0.4312	0.0596	4.4631e-13	2056	584	4267	1892	3072
0.001	500	0.5	Top 35%	1.4603	1.3076	1.6307	0.3786	0.0563	1.78817e-11	2368	712	3955	1764	3072
0.001	500	0.5	Top 40%	1.4399	1.2943	1.6018	0.3646	0.0544	2.02744e-11	2688	832	3635	1644	3072
0.001	500	0.5	Top 45%	1.4853	1.3416	1.6443	0.3956	0.0519	2.4869e-14	3017	943	3306	1533	3072
0.001	500	0.5	Top 50%	1.4735	1.332	1.6299	0.3876	0.0515	5.15143e-14	3333	1067	2990	1409	3072
0.001	500	0.5	Bottom 45%	0.675721	0.610612	0.747831	-0.392	0.0517	3.4639e-14	3650	1190	2673	1286	3072
0.001	500	0.5	Bottom 40%	0.650745	0.587889	0.720254	-0.4297	0.0518	4.7606e-16	3980	1300	2343	1176	3072
0.001	500	0.5	Bottom 35%	0.668717	0.603355	0.741125	-0.4024	0.0525	1.73195e-14	4274	1446	2049	1030	3072
0.001	500	0.5	Bottom 30%	0.704424	0.633232	0.783638	-0.3504	0.0544	1.1463e-10	4559	1601	1764	875	3072
0.001	500	0.5	Bottom 25%	0.695024	0.62162	0.777061	-0.3638	0.0569	1.66811e-10	4868	1732	1455	744	3072
0.001	500	0.5	Bottom 20%	0.698714	0.620078	0.78734	-0.3585	0.0609	3.98168e-09	5166	1874	1157	602	3072
0.001	500	0.5	Bottom 15%	0.722126	0.633633	0.82291	-0.3256	0.0667	1.04801e-06	5453	2027	870	449	3072
0.001	500	0.5	Bottom 10%	0.696961	0.597729	0.812678	-0.361	0.0784	4.0887e-06	5755	2165	568	311	3072
0.001	500	0.5	Bottom 5%	0.680457	0.550843	0.840619	-0.385	0.1078	0.000357093	6043	2317	280	159	3072
0.0005	250	0.1	Top 5%	1.6849	1.3003	2.1833	0.5217	0.1322	7.9427e-05	354	86	5969	2390	1548
0.0005	250	0.1	Top 10%	1.7005	1.4092	2.0521	0.5309	0.0959	3.0526e-08	707	173	5616	2303	1548
0.0005	250	0.1	Top 15%	1.6138	1.3939	1.8685	0.4786	0.0748	1.53769e-10	1046	274	5277	2202	1548
0.0005	250	0.1	Top 20%	1.5365	1.3504	1.7483	0.4295	0.0659	7.09437e-11	1376	384	4947	2092	1548
0.0005	250	0.1	Top 25%	1.5553	1.3795	1.7535	0.4417	0.0612	5.33351e-13	1712	488	4611	1988	1548
0.0005	250	0.1	Top 30%	1.5601	1.3914	1.7493	0.4448	0.0584	2.59792e-14	2049	591	4274	1885	1548
0.0005	250	0.1	Top 35%	1.5712	1.4059	1.756	0.4519	0.0567	1.77636e-15	2377	703	3946	1773	1548
0.0005	250	0.1	Top 40%	1.5256	1.3729	1.6953	0.4224	0.0538	3.9968e-15	2692	828	3631	1648	1548
0.0005	250	0.1	Top 45%	1.5285	1.3778	1.6956	0.4243	0.053	1.11022e-15	3013	947	3310	1529	1548
0.0005	250	0.1	Top 50%	1.4912	1.3446	1.6536	0.3996	0.0528	3.68594e-14	3326	1074	2997	1402	1548
0.0005	250	0.1	Bottom 45%	0.669389	0.603938	0.74195	-0.4014	0.0525	2.06501e-14	3649	1191	2674	1285	1548
0.0005	250	0.1	Bottom 40%	0.664805	0.599269	0.737572	-0.4082	0.053	1.28786e-14	3958	1322	2365	1154	1548
0.0005	250	0.1	Bottom 35%	0.650322	0.584659	0.72338	-0.4303	0.0543	2.22045e-15	4278	1442	2045	1034	1548
0.0005	250	0.1	Bottom 30%	0.651848	0.584146	0.727379	-0.428	0.0559	2.02061e-14	4576	1584	1747	892	1548
0.0005	250	0.1	Bottom 25%	0.649857	0.579274	0.729076	-0.431	0.0587	2.05169e-13	4883	1717	1440	759	1548
0.0005	250	0.1	Bottom 20%	0.692185	0.611733	0.783269	-0.3679	0.0631	5.40503e-09	5161	1879	1162	597	1548
0.0005	250	0.1	Bottom 15%	0.730941	0.637796	0.837661	-0.3134	0.0696	6.58097e-06	5445	2035	878	441	1548
0.0005	250	0.1	Bottom 10%	0.735348	0.623403	0.867378	-0.3074	0.0842	0.000263099	5740	2180	583	296	1548
0.0005	250	0.1	Bottom 5%	0.712352	0.571527	0.887863	-0.3392	0.1124	0.00254318	6038	2322	285	154	1548
0.0005	250	0.2	Top 5%	1.7807	1.3647	2.3235	0.577	0.1357	2.13152e-05	359	81	5964	2395	1676
0.0005	250	0.2	Top 10%	1.7101	1.4204	2.0588	0.5365	0.0947	1.46777e-08	710	170	5613	2306	1676
0.0005	250	0.2	Top 15%	1.674	1.4395	1.9465	0.5152	0.077	2.18252e-11	1053	267	5270	2209	1676
0.0005	250	0.2	Top 20%	1.6445	1.4386	1.8799	0.4975	0.0682	3.11529e-13	1393	367	4930	2109	1676
0.0005	250	0.2	Top 25%	1.5635	1.3864	1.7632	0.4469	0.0613	3.17968e-13	1722	478	4601	1998	1676
0.0005	250	0.2	Top 30%	1.4606	1.3016	1.6392	0.3789	0.0588	1.19524e-10	2035	605	4288	1871	1676
0.0005	250	0.2	Top 35%	1.4453	1.2954	1.6127	0.3683	0.0559	4.3981e-11	2355	725	3968	1751	1676
0.0005	250	0.2	Top 40%	1.4816	1.3304	1.65	0.3931	0.0549	8.23785e-13	2686	834	3637	1642	1676
0.0005	250	0.2	Top 45%	1.522	1.3708	1.69	0.42	0.0534	3.55271e-15	3021	939	3302	1537	1676
0.0005	250	0.2	Top 50%	1.5241	1.3748	1.6897	0.4214	0.0526	1.11022e-15	3340	1060	2983	1416	1676
0.0005	250	0.2	Bottom 45%	0.640615	0.579173	0.708567	-0.4453	0.0514	2.0693e-17	3665	1175	2658	1301	1676
0.0005	250	0.2	Bottom 40%	0.659631	0.59577	0.730353	-0.4161	0.052	1.33227e-15	3964	1316	2359	1160	1676
0.0005	250	0.2	Bottom 35%	0.678104	0.610874	0.752672	-0.3885	0.0533	2.97762e-13	4258	1462	2065	1014	1676
0.0005	250	0.2	Bottom 30%	0.676315	0.607755	0.752559	-0.3911	0.0545	7.3741e-13	4566	1594	1757	882	1676
0.0005	250	0.2	Bottom 25%	0.670826	0.599161	0.751089	-0.3992	0.0577	4.36762e-12	4871	1729	1452	747	1676
0.0005	250	0.2	Bottom 20%	0.685683	0.60584	0.776036	-0.3773	0.0632	2.3281e-09	5161	1879	1162	597	1676
0.0005	250	0.2	Bottom 15%	0.751654	0.656039	0.861252	-0.2855	0.0694	3.93589e-05	5438	2042	885	434	1676
0.0005	250	0.2	Bottom 10%	0.766695	0.652443	0.900901	-0.2657	0.0823	0.00124893	5734	2186	589	290	1676
0.0005	250	0.2	Bottom 5%	0.66778	0.539113	0.827198	-0.4038	0.1092	0.000218459	6045	2315	278	161	1676
0.0005	250	0.3	Top 5%	1.666	1.2811	2.1666	0.5104	0.134	0.000139965	356	84	5967	2392	1802
0.0005	250	0.3	Top 10%	1.6731	1.3835	2.0232	0.5147	0.097	1.10658e-07	708	172	5615	2304	1802
0.0005	250	0.3	Top 15%	1.6956	1.4489	1.9844	0.528	0.0802	4.67613e-11	1057	263	5266	2213	1802
0.0005	250	0.3	Top 20%	1.6604	1.4482	1.9038	0.5071	0.0698	3.6815e-13	1398	362	4925	2114	1802
0.0005	250	0.3	Top 25%	1.5259	1.35	1.7247	0.4226	0.0625	1.35827e-11	1714	486	4609	1990	1802
0.0005	250	0.3	Top 30%	1.4335	1.2791	1.6064	0.3601	0.0581	5.79609e-10	2025	615	4298	1861	1802
0.0005	250	0.3	Top 35%	1.433	1.2841	1.5991	0.3597	0.056	1.2908e-10	2350	730	3973	1746	1802
0.0005	250	0.3	Top 40%	1.4291	1.2868	1.5873	0.3571	0.0535	2.57825e-11	2670	850	3653	1626	1802
0.0005	250	0.3	Top 45%	1.4554	1.3121	1.6144	0.3753	0.0529	1.29607e-12	3002	958	3321	1518	1802
0.0005	250	0.3	Top 50%	1.5068	1.3618	1.6672	0.41	0.0516	1.9984e-15	3341	1059	2982	1417	1802
0.0005	250	0.3	Bottom 45%	0.66507	0.600637	0.736377	-0.4079	0.052	4.21885e-15	3653	1187	2670	1289	1802
0.0005	250	0.3	Bottom 40%	0.657808	0.594071	0.728332	-0.4189	0.052	8.88178e-16	3967	1313	2356	1163	1802
0.0005	250	0.3	Bottom 35%	0.661682	0.59673	0.733622	-0.413	0.0527	4.44089e-15	4271	1449	2052	1027	1802
0.0005	250	0.3	Bottom 30%	0.663658	0.595557	0.73959	-0.41	0.0553	1.17018e-13	4573	1587	1750	889	1802
0.0005	250	0.3	Bottom 25%	0.661989	0.591576	0.740796	-0.4125	0.0574	6.57252e-13	4875	1725	1448	751	1802
0.0005	250	0.3	Bottom 20%	0.666667	0.591926	0.750863	-0.4055	0.0607	2.33431e-11	5169	1871	1154	605	1802
0.0005	250	0.3	Bottom 15%	0.701066	0.6141	0.800384	-0.3552	0.0676	1.47919e-07	5452	2028	871	448	1802
0.0005	250	0.3	Bottom 10%	0.721085	0.614515	0.846238	-0.327	0.0816	6.1841e-05	5742	2178	581	298	1802
0.0005	250	0.3	Bottom 5%	0.68956	0.552822	0.860141	-0.3717	0.1128	0.000981382	6040	2320	283	156	1802
0.0005	250	0.4	Top 5%	1.6133	1.2524	2.0781	0.4783	0.1292	0.000213875	354	86	5969	2390	1956
0.0005	250	0.4	Top 10%	1.702	1.4102	2.0542	0.5318	0.096	2.9959e-08	709	171	5614	2305	1956
0.0005	250	0.4	Top 15%	1.6002	1.3729	1.865	0.4701	0.0781	1.7908e-09	1047	273	5276	2203	1956
0.0005	250	0.4	Top 20%	1.5495	1.355	1.7718	0.4379	0.0684	1.556e-10	1384	376	4939	2100	1956
0.0005	250	0.4	Top 25%	1.4699	1.3007	1.6612	0.3852	0.0624	6.74693e-10	1706	494	4617	1982	1956
0.0005	250	0.4	Top 30%	1.3979	1.2469	1.5673	0.335	0.0583	9.34419e-09	2020	620	4303	1856	1956
0.0005	250	0.4	Top 35%	1.3735	1.2319	1.5313	0.3173	0.0555	1.07999e-08	2343	737	3980	1739	1956
0.0005	250	0.4	Top 40%	1.3492	1.2146	1.4986	0.2995	0.0536	2.30573e-08	2661	859	3662	1617	1956
0.0005	250	0.4	Top 45%	1.3875	1.2521	1.5376	0.3275	0.0524	4.04794e-10	2990	970	3333	1506	1956
0.0005	250	0.4	Top 50%	1.4649	1.3221	1.6232	0.3818	0.0523	2.99094e-13	3329	1071	2994	1405	1956
0.0005	250	0.4	Bottom 45%	0.68573	0.620117	0.758208	-0.3773	0.0513	1.89626e-13	3643	1197	2680	1279	1956
0.0005	250	0.4	Bottom 40%	0.668807	0.605547	0.738716	-0.4022	0.0507	2.22045e-15	3965	1315	2358	1161	1956
0.0005	250	0.4	Bottom 35%	0.686908	0.620694	0.760167	-0.3756	0.0517	3.7681e-13	4261	1459	2062	1017	1956
0.0005	250	0.4	Bottom 30%	0.694203	0.624649	0.771545	-0.365	0.0539	1.26059e-11	4562	1598	1761	878	1956
0.0005	250	0.4	Bottom 25%	0.690226	0.617703	0.771248	-0.3707	0.0566	5.87976e-11	4863	1737	1460	739	1956
0.0005	250	0.4	Bottom 20%	0.654493	0.582479	0.735456	-0.4239	0.0595	1.05582e-12	5175	1865	1148	611	1956
0.0005	250	0.4	Bottom 15%	0.673991	0.591786	0.767636	-0.3945	0.0664	2.78636e-09	5465	2015	858	461	1956
0.0005	250	0.4	Bottom 10%	0.687853	0.588132	0.804441	-0.3742	0.0799	2.83222e-06	5752	2168	571	308	1956
0.0005	250	0.4	Bottom 5%	0.708667	0.569509	0.881756	-0.3444	0.1115	0.00201128	6038	2322	285	154	1956
0.0005	250	0.5	Top 5%	1.5756	1.2266	2.0238	0.4546	0.1277	0.000372179	351	89	5972	2387	2094
0.0005	250	0.5	Top 10%	1.5159	1.2617	1.8213	0.416	0.0936	8.90058e-06	697	183	5626	2293	2094
0.0005	250	0.5	Top 15%	1.6481	1.414	1.9209	0.4996	0.0782	1.63545e-10	1053	267	5270	2209	2094
0.0005	250	0.5	Top 20%	1.4937	1.3038	1.7113	0.4013	0.0694	7.34332e-09	1376	384	4947	2092	2094
0.0005	250	0.5	Top 25%	1.3781	1.2185	1.5586	0.3207	0.0628	3.29493e-07	1686	514	4637	1962	2094
0.0005	250	0.5	Top 30%	1.382	1.2317	1.5506	0.3235	0.0587	3.62755e-08	2013	627	4310	1849	2094
0.0005	250	0.5	Top 35%	1.3392	1.2025	1.4914	0.2921	0.0549	1.06034e-07	2332	748	3991	1728	2094
0.0005	250	0.5	Top 40%	1.371	1.2334	1.5239	0.3155	0.0539	4.93587e-09	2663	857	3660	1619	2094
0.0005	250	0.5	Top 45%	1.372	1.2388	1.5197	0.3163	0.0521	1.30872e-09	2990	970	3333	1506	2094
0.0005	250	0.5	Top 50%	1.4043	1.2701	1.5527	0.3395	0.0512	3.43101e-11	3317	1083	3006	1393	2094
0.0005	250	0.5	Bottom 45%	0.696233	0.63004	0.769408	-0.3621	0.051	1.22657e-12	3640	1200	2683	1276	2094
0.0005	250	0.5	Bottom 40%	0.661901	0.599089	0.731315	-0.4126	0.0509	4.44089e-16	3972	1308	2351	1168	2094
0.0005	250	0.5	Bottom 35%	0.66024	0.597122	0.730034	-0.4151	0.0513	4.44089e-16	4281	1439	2042	1037	2094
0.0005	250	0.5	Bottom 30%	0.687521	0.619579	0.762893	-0.3747	0.0531	1.68288e-12	4567	1593	1756	883	2094
0.0005	250	0.5	Bottom 25%	0.694155	0.621697	0.775074	-0.365	0.0562	8.54685e-11	4862	1738	1461	738	2094
0.0005	250	0.5	Bottom 20%	0.665203	0.592136	0.747272	-0.4077	0.0594	6.5965e-12	5172	1868	1151	608	2094
0.0005	250	0.5	Bottom 15%	0.658545	0.579408	0.748447	-0.4177	0.0653	1.59937e-10	5470	2010	853	466	2094
0.0005	250	0.5	Bottom 10%	0.717463	0.612482	0.840407	-0.332	0.0807	3.88864e-05	5746	2174	577	302	2094
0.0005	250	0.5	Bottom 5%	0.741235	0.597407	0.919709	-0.2994	0.1101	0.00652317	6037	2323	286	153	2094
0.0005	500	0.1	Top 5%	2.0055	1.5419	2.6084	0.6959	0.1341	2.11311e-07	365	75	5958	2401	1462
0.0005	500	0.1	Top 10%	1.624	1.3491	1.955	0.4849	0.0946	2.99385e-07	703	177	5620	2299	1462
0.0005	500	0.1	Top 15%	1.5636	1.3467	1.8155	0.447	0.0762	4.47189e-09	1041	279	5282	2197	1462
0.0005	500	0.1	Top 20%	1.5735	1.3786	1.7958	0.4533	0.0674	1.79841e-11	1383	377	4940	2099	1462
0.0005	500	0.1	Top 25%	1.491	1.3185	1.686	0.3994	0.0627	1.92458e-10	1704	496	4619	1980	1462
0.0005	500	0.1	Top 30%	1.5348	1.3669	1.7234	0.4284	0.0591	4.29434e-13	2044	596	4279	1880	1462
0.0005	500	0.1	Top 35%	1.5303	1.3696	1.7099	0.4255	0.0566	5.68434e-14	2369	711	3954	1765	1462
0.0005	500	0.1	Top 40%	1.5122	1.3583	1.6835	0.4136	0.0548	4.28546e-14	2688	832	3635	1644	1462
0.0005	500	0.1	Top 45%	1.4819	1.3347	1.6454	0.3933	0.0534	1.72751e-13	3005	955	3318	1521	1462
0.0005	500	0.1	Top 50%	1.4701	1.3278	1.6276	0.3853	0.0519	1.1724e-13	3322	1078	3001	1398	1462
0.0005	500	0.1	Bottom 45%	0.687427	0.620386	0.761673	-0.3748	0.0523	8.01137e-13	3631	1209	2692	1267	1462
0.0005	500	0.1	Bottom 40%	0.673673	0.608643	0.745601	-0.395	0.0518	2.33147e-14	3953	1327	2370	1149	1462
0.0005	500	0.1	Bottom 35%	0.658285	0.592136	0.73185	-0.4181	0.054	1.02141e-14	4271	1449	2052	1027	1462
0.0005	500	0.1	Bottom 30%	0.676544	0.607275	0.75375	-0.3907	0.0551	1.34714e-12	4567	1593	1756	883	1462
0.0005	500	0.1	Bottom 25%	0.690322	0.616181	0.773395	-0.3706	0.058	1.64621e-10	4864	1736	1459	740	1462
0.0005	500	0.1	Bottom 20%	0.68975	0.611284	0.778271	-0.3715	0.0616	1.65348e-09	5160	1880	1163	596	1462
0.0005	500	0.1	Bottom 15%	0.699839	0.609273	0.803923	-0.3569	0.0707	4.49548e-07	5453	2027	870	449	1462
0.0005	500	0.1	Bottom 10%	0.704771	0.598552	0.829876	-0.3499	0.0834	2.7015e-05	5750	2170	573	306	1462
0.0005	500	0.1	Bottom 5%	0.675219	0.5428	0.839983	-0.3927	0.1114	0.000422572	6042	2318	281	158	1462
0.0005	500	0.2	Top 5%	1.9329	1.4744	2.534	0.659	0.1381	1.83668e-06	363	77	5960	2399	1609
0.0005	500	0.2	Top 10%	1.6537	1.3728	1.9921	0.503	0.095	1.18449e-07	707	173	5616	2303	1609
0.0005	500	0.2	Top 15%	1.6495	1.4162	1.9212	0.5005	0.0778	1.25115e-10	1054	266	5269	2210	1609
0.0005	500	0.2	Top 20%	1.6693	1.4593	1.9094	0.5124	0.0686	7.90479e-14	1397	363	4926	2113	1609
0.0005	500	0.2	Top 25%	1.5569	1.3786	1.7583	0.4427	0.0621	9.80993e-13	1719	481	4604	1995	1609
0.0005	500	0.2	Top 30%	1.4694	1.3089	1.6496	0.3849	0.059	7.02876e-11	2035	605	4288	1871	1609
0.0005	500	0.2	Top 35%	1.4307	1.2795	1.5998	0.3582	0.057	3.30954e-10	2352	728	3971	1748	1609
0.0005	500	0.2	Top 40%	1.4495	1.3043	1.6109	0.3712	0.0539	5.47207e-12	2683	837	3640	1639	1609
0.0005	500	0.2	Top 45%	1.4892	1.3431	1.6512	0.3982	0.0527	4.08562e-14	3011	949	3312	1527	1609
0.0005	500	0.2	Top 50%	1.4561	1.3143	1.6132	0.3758	0.0523	6.5481e-13	3318	1082	3005	1394	1609
0.0005	500	0.2	Bottom 45%	0.677323	0.613346	0.747943	-0.3896	0.0506	1.35447e-14	3639	1201	2684	1275	1609
0.0005	500	0.2	Bottom 40%	0.671411	0.607644	0.741895	-0.3984	0.0509	5.10703e-15	3956	1324	2367	1152	1609
0.0005	500	0.2	Bottom 35%	0.667423	0.602809	0.738934	-0.4043	0.0519	7.10543e-15	4263	1457	2060	1019	1609
0.0005	500	0.2	Bottom 30%	0.681524	0.612708	0.758093	-0.3834	0.0543	1.68754e-12	4561	1599	1762	877	1609
0.0005	500	0.2	Bottom 25%	0.678794	0.607792	0.75815	-0.3874	0.0564	6.40155e-12	4866	1734	1457	742	1609
0.0005	500	0.2	Bottom 20%	0.71541	0.634035	0.807233	-0.3349	0.0616	5.45324e-08	5148	1892	1175	584	1609
0.0005	500	0.2	Bottom 15%	0.74228	0.647249	0.851354	-0.298	0.0699	2.0242e-05	5440	2040	883	436	1609
0.0005	500	0.2	Bottom 10%	0.771724	0.658241	0.904732	-0.2591	0.0811	0.00140588	5733	2187	590	289	1609
0.0005	500	0.2	Bottom 5%	0.675356	0.544455	0.837731	-0.3925	0.1099	0.000355877	6045	2315	278	161	1609
0.0005	500	0.3	Top 5%	1.87	1.4295	2.4463	0.6259	0.1371	4.95463e-06	362	78	5961	2398	1741
0.0005	500	0.3	Top 10%	1.6797	1.3938	2.0243	0.5186	0.0952	5.11936e-08	709	171	5614	2305	1741
0.0005	500	0.3	Top 15%	1.6289	1.3885	1.9108	0.4879	0.0815	2.10425e-09	1051	269	5272	2207	1741
0.0005	500	0.3	Top 20%	1.5748	1.3701	1.81	0.4541	0.071	1.61562e-10	1387	373	4936	2103	1741
0.0005	500	0.3	Top 25%	1.5486	1.3626	1.76	0.4373	0.0653	2.09992e-11	1719	481	4604	1995	1741
0.0005	500	0.3	Top 30%	1.4505	1.2911	1.6297	0.3719	0.0594	3.86442e-10	2030	610	4293	1866	1741
0.0005	500	0.3	Top 35%	1.4124	1.2635	1.5789	0.3453	0.0568	1.24125e-09	2346	734	3977	1742	1741
0.0005	500	0.3	Top 40%	1.4051	1.2634	1.5627	0.3401	0.0542	3.56905e-10	2668	852	3655	1624	1741
0.0005	500	0.3	Top 45%	1.4879	1.3424	1.6492	0.3974	0.0525	3.81917e-14	3014	946	3309	1530	1741
0.0005	500	0.3	Top 50%	1.4944	1.3493	1.6551	0.4017	0.0521	1.28786e-14	3335	1065	2988	1411	1741
0.0005	500	0.3	Bottom 45%	0.667512	0.603064	0.738771	-0.4042	0.0518	5.77316e-15	3650	1190	2673	1286	1741
0.0005	500	0.3	Bottom 40%	0.660371	0.597193	0.730194	-0.415	0.0513	4.44089e-16	3965	1315	2358	1161	1741
0.0005	500	0.3	Bottom 35%	0.666223	0.600817	0.738716	-0.4062	0.0527	1.33227e-14	4267	1453	2056	1023	1741
0.0005	500	0.3	Bottom 30%	0.660546	0.593542	0.735132	-0.4147	0.0546	2.9976e-14	4572	1588	1751	888	1741
0.0005	500	0.3	Bottom 25%	0.677323	0.606649	0.756258	-0.3896	0.0562	4.25704e-12	4865	1735	1458	741	1741
0.0005	500	0.3	Bottom 20%	0.682874	0.605144	0.770654	-0.3814	0.0617	6.24469e-10	5161	1879	1162	597	1741
0.0005	500	0.3	Bottom 15%	0.703235	0.617093	0.80141	-0.352	0.0667	1.28693e-07	5451	2029	872	447	1741
0.0005	500	0.3	Bottom 10%	0.717515	0.61222	0.840972	-0.3319	0.081	4.16894e-05	5745	2175	578	301	1741
0.0005	500	0.3	Bottom 5%	0.688089	0.551815	0.858001	-0.3738	0.1126	0.000900313	6041	2319	282	157	1741
0.0005	500	0.4	Top 5%	1.7277	1.3384	2.2303	0.5468	0.1303	2.70042e-05	358	82	5965	2394	1903
0.0005	500	0.4	Top 10%	1.6367	1.3596	1.9703	0.4927	0.0946	1.92923e-07	704	176	5619	2300	1903
0.0005	500	0.4	Top 15%	1.5899	1.3596	1.8592	0.4637	0.0798	6.32725e-09	1046	274	5277	2202	1903
0.0005	500	0.4	Top 20%	1.4786	1.2857	1.7006	0.3911	0.0714	4.21726e-08	1374	386	4949	2090	1903
0.0005	500	0.4	Top 25%	1.4228	1.2579	1.6093	0.3526	0.0628	2.00875e-08	1697	503	4626	1973	1903
0.0005	500	0.4	Top 30%	1.4019	1.2498	1.5724	0.3378	0.0586	8.11623e-09	2024	616	4299	1860	1903
0.0005	500	0.4	Top 35%	1.39	1.2453	1.5515	0.3293	0.0561	4.32445e-09	2347	733	3976	1743	1903
0.0005	500	0.4	Top 40%	1.3842	1.2462	1.5375	0.3252	0.0536	1.29099e-09	2669	851	3654	1625	1903
0.0005	500	0.4	Top 45%	1.3535	1.2205	1.5011	0.3027	0.0528	9.76917e-09	2982	978	3341	1498	1903
0.0005	500	0.4	Top 50%	1.4032	1.2674	1.5535	0.3387	0.0519	6.79181e-11	3314	1086	3009	1390	1903
0.0005	500	0.4	Bottom 45%	0.661901	0.597479	0.733299	-0.4126	0.0523	2.88658e-15	3659	1181	2664	1295	1903
0.0005	500	0.4	Bottom 40%	0.668092	0.603974	0.739044	-0.4033	0.0515	4.66294e-15	3964	1316	2359	1160	1903
0.0005	500	0.4	Bottom 35%	0.666311	0.603245	0.735998	-0.406	0.0508	1.33227e-15	4272	1448	2051	1028	1903
0.0005	500	0.4	Bottom 30%	0.696718	0.627117	0.773994	-0.3614	0.0537	1.67555e-11	4559	1601	1764	875	1903
0.0005	500	0.4	Bottom 25%	0.708567	0.634478	0.791264	-0.3445	0.0563	9.6715e-10	4852	1748	1471	728	1903
0.0005	500	0.4	Bottom 20%	0.675813	0.601793	0.758898	-0.3918	0.0592	3.54552e-11	5167	1873	1156	603	1903
0.0005	500	0.4	Bottom 15%	0.711187	0.623208	0.811557	-0.3408	0.0674	4.20877e-07	5450	2030	873	446	1903
0.0005	500	0.4	Bottom 10%	0.688421	0.589275	0.804311	-0.3733	0.0794	2.55028e-06	5753	2167	570	309	1903
0.0005	500	0.4	Bottom 5%	0.671456	0.537346	0.839067	-0.3983	0.1137	0.000458746	6044	2316	279	160	1903
0.0005	500	0.5	Top 5%	1.4866	1.1676	1.8926	0.3965	0.1232	0.00129253	348	92	5975	2384	2052
0.0005	500	0.5	Top 10%	1.5173	1.2603	1.8266	0.4169	0.0947	1.0628e-05	697	183	5626	2293	2052
0.0005	500	0.5	Top 15%	1.6785	1.439	1.9577	0.5179	0.0785	4.25835e-11	1058	262	5265	2214	2052
0.0005	500	0.5	Top 20%	1.4923	1.2985	1.7149	0.4003	0.0709	1.67834e-08	1372	388	4951	2088	2052
0.0005	500	0.5	Top 25%	1.4393	1.2683	1.6333	0.3641	0.0645	1.65932e-08	1701	499	4622	1977	2052
0.0005	500	0.5	Top 30%	1.3624	1.2141	1.5288	0.3093	0.0588	1.44965e-07	2014	626	4309	1850	2052
0.0005	500	0.5	Top 35%	1.3172	1.1834	1.466	0.2755	0.0546	4.56223e-07	2327	753	3996	1723	2052
0.0005	500	0.5	Top 40%	1.3365	1.2046	1.4828	0.2901	0.053	4.4353e-08	2652	868	3671	1608	2052
0.0005	500	0.5	Top 45%	1.3452	1.2149	1.4894	0.2965	0.052	1.1486e-08	2983	977	3340	1499	2052
0.0005	500	0.5	Top 50%	1.3813	1.249	1.5278	0.3231	0.0514	3.28466e-10	3309	1091	3014	1385	2052
0.0005	500	0.5	Bottom 45%	0.698568	0.632751	0.771307	-0.3587	0.0505	1.23812e-12	3637	1203	2686	1273	2052
0.0005	500	0.5	Bottom 40%	0.680133	0.61546	0.751597	-0.3854	0.051	3.9968e-14	3961	1319	2362	1157	2052
0.0005	500	0.5	Bottom 35%	0.656039	0.592909	0.7259	-0.4215	0.0516	4.44089e-16	4283	1437	2040	1039	2052
0.0005	500	0.5	Bottom 30%	0.680133	0.611583	0.756315	-0.3855	0.0542	1.1342e-12	4569	1591	1754	885	2052
0.0005	500	0.5	Bottom 25%	0.689417	0.617551	0.769645	-0.3719	0.0562	3.52762e-11	4862	1738	1461	738	2052
0.0005	500	0.5	Bottom 20%	0.679671	0.604084	0.764701	-0.3862	0.0602	1.36283e-10	5166	1874	1157	602	2052
0.0005	500	0.5	Bottom 15%	0.680874	0.598015	0.775194	-0.3844	0.0662	6.39783e-09	5462	2018	861	458	2052
0.0005	500	0.5	Bottom 10%	0.703977	0.602373	0.822639	-0.351	0.0795	1.01028e-05	5750	2170	573	306	2052
0.0005	500	0.5	Bottom 5%	0.698617	0.56262	0.867453	-0.3587	0.1104	0.00116547	6042	2318	281	158	2052
0.0001	250	0.1	Top 5%	1.4931	1.1647	1.914	0.4008	0.1267	0.00155858	348	92	5975	2384	665
0.0001	250	0.1	Top 10%	1.4979	1.2453	1.8016	0.4041	0.0942	1.79507e-05	695	185	5628	2291	665
0.0001	250	0.1	Top 15%	1.467	1.2632	1.7037	0.3832	0.0763	5.12136e-07	1030	290	5293	2186	665
0.0001	250	0.1	Top 20%	1.4296	1.2555	1.6278	0.3574	0.0663	6.88391e-08	1356	404	4967	2072	665
0.0001	250	0.1	Top 25%	1.4274	1.2579	1.6198	0.3559	0.0645	3.45335e-08	1690	510	4633	1966	665
0.0001	250	0.1	Top 30%	1.4429	1.2821	1.6238	0.3666	0.0603	1.17914e-09	2024	616	4299	1860	665
0.0001	250	0.1	Top 35%	1.4736	1.3166	1.6494	0.3877	0.0575	1.52887e-11	2360	720	3963	1756	665
0.0001	250	0.1	Top 40%	1.4652	1.3131	1.6349	0.382	0.0559	8.38307e-12	2675	845	3648	1631	665
0.0001	250	0.1	Top 45%	1.4102	1.2668	1.5699	0.3437	0.0547	3.36766e-10	2981	979	3342	1497	665
0.0001	250	0.1	Top 50%	1.4406	1.2967	1.6005	0.3651	0.0537	1.0536e-11	3312	1088	3011	1388	665
0.0001	250	0.1	Bottom 45%	0.691754	0.624415	0.766401	-0.3685	0.0523	1.78146e-12	3631	1209	2692	1267	665
0.0001	250	0.1	Bottom 40%	0.686813	0.618697	0.762428	-0.3757	0.0533	1.80034e-12	3945	1335	2378	1141	665
0.0001	250	0.1	Bottom 35%	0.69808	0.626566	0.777726	-0.3594	0.0551	7.04321e-11	4247	1473	2076	1003	665
0.0001	250	0.1	Bottom 30%	0.690322	0.618353	0.770713	-0.3706	0.0562	4.20721e-11	4559	1601	1764	875	665
0.0001	250	0.1	Bottom 25%	0.699056	0.623325	0.783945	-0.3581	0.0585	9.30787e-10	4859	1741	1464	735	665
0.0001	250	0.1	Bottom 20%	0.678196	0.600962	0.765345	-0.3883	0.0617	3.07967e-10	5168	1872	1155	604	665
0.0001	250	0.1	Bottom 15%	0.692185	0.605217	0.79164	-0.3679	0.0685	7.85236e-08	5460	2020	863	456	665
0.0001	250	0.1	Bottom 10%	0.719062	0.612595	0.844024	-0.3298	0.0818	5.4802e-05	5743	2177	580	299	665
0.0001	250	0.1	Bottom 5%	0.782228	0.634518	0.964413	-0.2456	0.1068	0.0214839	6028	2332	295	144	665
0.0001	250	0.2	Top 5%	1.6522	1.2885	2.1186	0.5021	0.1269	7.55018e-05	355	85	5968	2391	730
0.0001	250	0.2	Top 10%	1.5929	1.3295	1.9085	0.4656	0.0922	4.45821e-07	703	177	5620	2299	730
0.0001	250	0.2	Top 15%	1.5488	1.329	1.8049	0.4375	0.0781	2.10707e-08	1042	278	5281	2198	730
0.0001	250	0.2	Top 20%	1.4578	1.2767	1.6647	0.377	0.0677	2.58833e-08	1367	393	4956	2083	730
0.0001	250	0.2	Top 25%	1.4026	1.2385	1.5884	0.3383	0.0635	9.82251e-08	1689	511	4634	1965	730
0.0001	250	0.2	Top 30%	1.3753	1.2229	1.5466	0.3186	0.0599	1.04069e-07	2012	628	4311	1848	730
0.0001	250	0.2	Top 35%	1.4406	1.285	1.615	0.365	0.0583	3.8429e-10	2353	727	3970	1749	730
0.0001	250	0.2	Top 40%	1.4079	1.2654	1.5664	0.3421	0.0544	3.33111e-10	2667	853	3656	1623	730
0.0001	250	0.2	Top 45%	1.4078	1.2676	1.5635	0.342	0.0535	1.65359e-10	2987	973	3336	1503	730
0.0001	250	0.2	Top 50%	1.3849	1.2471	1.5378	0.3256	0.0534	1.10973e-09	3300	1100	3023	1376	730
0.0001	250	0.2	Bottom 45%	0.710682	0.641849	0.786906	-0.3415	0.052	5.02216e-11	3620	1220	2703	1256	730
0.0001	250	0.2	Bottom 40%	0.691372	0.623908	0.766107	-0.3691	0.0524	1.84563e-12	3946	1334	2377	1142	730
0.0001	250	0.2	Bottom 35%	0.683574	0.615764	0.75884	-0.3804	0.0533	9.52349e-13	4257	1463	2066	1013	730
0.0001	250	0.2	Bottom 30%	0.685401	0.614515	0.764526	-0.3777	0.0557	1.22076e-11	4559	1601	1764	875	730
0.0001	250	0.2	Bottom 25%	0.707364	0.632511	0.791014	-0.3462	0.0571	1.2918e-09	4850	1750	1473	726	730
0.0001	250	0.2	Bottom 20%	0.695217	0.61736	0.78284	-0.3636	0.0606	1.97804e-09	5160	1880	1163	596	730
0.0001	250	0.2	Bottom 15%	0.693577	0.609682	0.789017	-0.3659	0.0658	2.66991e-08	5459	2021	864	455	730
0.0001	250	0.2	Bottom 10%	0.747384	0.638692	0.874661	-0.2912	0.0802	0.000283352	5738	2182	585	294	730
0.0001	250	0.2	Bottom 5%	0.774893	0.627786	0.95648	-0.255	0.1074	0.0176104	6028	2332	295	144	730
0.0001	250	0.3	Top 5%	1.5938	1.243	2.0436	0.4661	0.1268	0.000238255	353	87	5970	2389	788
0.0001	250	0.3	Top 10%	1.639	1.3642	1.9692	0.4941	0.0936	1.31968e-07	705	175	5618	2301	788
0.0001	250	0.3	Top 15%	1.5466	1.3305	1.7978	0.4361	0.0768	1.35571e-08	1042	278	5281	2198	788
0.0001	250	0.3	Top 20%	1.4093	1.2338	1.6096	0.3431	0.0678	4.24677e-07	1362	398	4961	2078	788
0.0001	250	0.3	Top 25%	1.3717	1.2147	1.549	0.316	0.062	3.48359e-07	1686	514	4637	1962	788
0.0001	250	0.3	Top 30%	1.3701	1.2188	1.5403	0.3149	0.0597	1.3502e-07	2012	628	4311	1848	788
0.0001	250	0.3	Top 35%	1.3936	1.2473	1.557	0.3319	0.0566	4.45732e-09	2341	739	3982	1737	788
0.0001	250	0.3	Top 40%	1.3877	1.2436	1.5485	0.3276	0.0559	4.70273e-09	2666	854	3657	1622	788
0.0001	250	0.3	Top 45%	1.3642	1.2281	1.5155	0.3106	0.0536	7.00703e-09	2973	987	3350	1489	788
0.0001	250	0.3	Top 50%	1.382	1.2452	1.5339	0.3236	0.0532	1.16797e-09	3299	1101	3024	1375	788
0.0001	250	0.3	Bottom 45%	0.703878	0.635042	0.780153	-0.3512	0.0525	2.24762e-11	3626	1214	2697	1262	788
0.0001	250	0.3	Bottom 40%	0.703136	0.633593	0.780275	-0.3522	0.0531	3.35167e-11	3936	1344	2387	1132	788
0.0001	250	0.3	Bottom 35%	0.676178	0.607829	0.752219	-0.3913	0.0544	6.19949e-13	4260	1460	2063	1016	788
0.0001	250	0.3	Bottom 30%	0.697496	0.626409	0.776639	-0.3603	0.0548	5.06233e-11	4556	1604	1767	872	788
0.0001	250	0.3	Bottom 25%	0.697837	0.623325	0.78125	-0.3598	0.0576	4.22892e-10	4861	1739	1462	737	788
0.0001	250	0.3	Bottom 20%	0.690799	0.614062	0.777182	-0.3699	0.0601	7.53457e-10	5163	1877	1160	599	788
0.0001	250	0.3	Bottom 15%	0.721241	0.631433	0.823859	-0.3268	0.0678	1.46106e-06	5450	2030	873	446	788
0.0001	250	0.3	Bottom 10%	0.74173	0.635122	0.866251	-0.2988	0.0792	0.00016076	5738	2182	585	294	788
0.0001	250	0.3	Bottom 5%	0.78703	0.633914	0.977135	-0.2395	0.1104	0.0300783	6026	2334	297	142	788
0.0001	250	0.4	Top 5%	1.5932	1.2513	2.0284	0.4657	0.1232	0.000157106	353	87	5970	2389	852
0.0001	250	0.4	Top 10%	1.4259	1.1873	1.7124	0.3548	0.0934	0.000146486	691	189	5632	2287	852
0.0001	250	0.4	Top 15%	1.3959	1.2019	1.6212	0.3335	0.0764	1.25335e-05	1023	297	5300	2179	852
0.0001	250	0.4	Top 20%	1.391	1.2187	1.5875	0.33	0.0674	9.9343e-07	1358	402	4965	2074	852
0.0001	250	0.4	Top 25%	1.3176	1.1648	1.4903	0.2758	0.0629	1.1476e-05	1675	525	4648	1951	852
0.0001	250	0.4	Top 30%	1.3107	1.1665	1.4726	0.2705	0.0594	5.31124e-06	2000	640	4323	1836	852
0.0001	250	0.4	Top 35%	1.3372	1.1975	1.4932	0.2906	0.0563	2.4568e-07	2330	750	3993	1726	852
0.0001	250	0.4	Top 40%	1.3664	1.2285	1.5198	0.3122	0.0543	8.85037e-09	2660	860	3663	1616	852
0.0001	250	0.4	Top 45%	1.3558	1.2234	1.5026	0.3044	0.0524	6.46153e-09	2980	980	3343	1496	852
0.0001	250	0.4	Top 50%	1.3949	1.2602	1.5441	0.3328	0.0518	1.34781e-10	3308	1092	3015	1384	852
0.0001	250	0.4	Bottom 45%	0.713674	0.644496	0.790326	-0.3373	0.052	9.12257e-11	3624	1216	2699	1260	852
0.0001	250	0.4	Bottom 40%	0.711035	0.641766	0.787836	-0.341	0.0523	7.04929e-11	3939	1341	2384	1135	852
0.0001	250	0.4	Bottom 35%	0.725847	0.654151	0.805412	-0.3204	0.0531	1.57414e-09	4241	1479	2082	997	852
0.0001	250	0.4	Bottom 30%	0.729554	0.656901	0.810307	-0.3153	0.0535	3.88555e-09	4549	1611	1774	865	852
0.0001	250	0.4	Bottom 25%	0.722804	0.646872	0.807624	-0.3246	0.0566	9.74851e-09	4854	1746	1469	730	852
0.0001	250	0.4	Bottom 20%	0.693722	0.61546	0.781922	-0.3657	0.0611	2.1132e-09	5162	1878	1161	598	852
0.0001	250	0.4	Bottom 15%	0.74638	0.653637	0.852297	-0.2925	0.0677	1.55389e-05	5443	2037	880	439	852
0.0001	250	0.4	Bottom 10%	0.775194	0.664452	0.904323	-0.2547	0.0786	0.00120135	5737	2183	586	293	852
0.0001	250	0.4	Bottom 5%	0.774473	0.627549	0.95584	-0.2555	0.1074	0.0172973	6028	2332	295	144	852
0.0001	250	0.5	Top 5%	1.4068	1.1049	1.7913	0.3413	0.1233	0.00562293	346	94	5977	2382	918
0.0001	250	0.5	Top 10%	1.5105	1.2556	1.817	0.4124	0.0943	1.2183e-05	696	184	5627	2292	918
0.0001	250	0.5	Top 15%	1.3755	1.185	1.5967	0.3188	0.0761	2.7783e-05	1021	299	5302	2177	918
0.0001	250	0.5	Top 20%	1.3869	1.2123	1.5865	0.327	0.0686	1.8839e-06	1359	401	4964	2075	918
0.0001	250	0.5	Top 25%	1.3551	1.2001	1.5301	0.3039	0.062	9.43266e-07	1686	514	4637	1962	918
0.0001	250	0.5	Top 30%	1.2986	1.1576	1.4567	0.2613	0.0586	8.34559e-06	2000	640	4323	1836	918
0.0001	250	0.5	Top 35%	1.3004	1.1679	1.448	0.2627	0.0548	1.66742e-06	2326	754	3997	1722	918
0.0001	250	0.5	Top 40%	1.3201	1.189	1.4655	0.2777	0.0533	1.92757e-07	2654	866	3669	1610	918
0.0001	250	0.5	Top 45%	1.3401	1.2093	1.4851	0.2928	0.0524	2.32053e-08	2980	980	3343	1496	918
0.0001	250	0.5	Top 50%	1.359	1.2277	1.5043	0.3068	0.0518	3.26376e-09	3300	1100	3023	1376	918
0.0001	250	0.5	Bottom 45%	0.725689	0.655781	0.803019	-0.3207	0.0517	5.44749e-10	3619	1221	2704	1255	918
0.0001	250	0.5	Bottom 40%	0.741785	0.670736	0.820277	-0.2987	0.0513	5.93237e-09	3922	1358	2401	1118	918
0.0001	250	0.5	Bottom 35%	0.728014	0.657073	0.806712	-0.3174	0.0523	1.3207e-09	4240	1480	2083	996	918
0.0001	250	0.5	Bottom 30%	0.724165	0.652231	0.803988	-0.3228	0.0534	1.47592e-09	4550	1610	1773	866	918
0.0001	250	0.5	Bottom 25%	0.72998	0.654151	0.814664	-0.3147	0.056	1.895e-08	4852	1748	1471	728	918
0.0001	250	0.5	Bottom 20%	0.721813	0.641807	0.81182	-0.326	0.0599	5.37765e-08	5156	1884	1167	592	918
0.0001	250	0.5	Bottom 15%	0.748167	0.656211	0.853097	-0.2901	0.0669	1.46752e-05	5443	2037	880	439	918
0.0001	250	0.5	Bottom 10%	0.751033	0.641931	0.878657	-0.2863	0.0801	0.00034928	5741	2179	582	297	918
0.0001	250	0.5	Bottom 5%	0.761673	0.619042	0.937207	-0.2722	0.1058	0.0100749	6031	2329	292	147	918
0.0001	500	0.1	Top 5%	1.6099	1.2468	2.0789	0.4762	0.1304	0.000260928	353	87	5970	2389	629
0.0001	500	0.1	Top 10%	1.5996	1.3388	1.9111	0.4697	0.0908	2.28907e-07	703	177	5620	2299	629
0.0001	500	0.1	Top 15%	1.5658	1.3455	1.8222	0.4484	0.0774	6.78351e-09	1038	282	5285	2194	629
0.0001	500	0.1	Top 20%	1.5164	1.3216	1.7398	0.4163	0.0701	2.9307e-09	1372	388	4951	2088	629
0.0001	500	0.1	Top 25%	1.5175	1.3389	1.7199	0.4171	0.0639	6.63998e-11	1708	492	4615	1984	629
0.0001	500	0.1	Top 30%	1.4663	1.3033	1.6497	0.3827	0.0601	1.93844e-10	2028	612	4295	1864	629
0.0001	500	0.1	Top 35%	1.4587	1.3066	1.6284	0.3775	0.0562	1.79208e-11	2354	726	3969	1750	629
0.0001	500	0.1	Top 40%	1.4438	1.2977	1.6063	0.3673	0.0544	1.51221e-11	2675	845	3648	1631	629
0.0001	500	0.1	Top 45%	1.4271	1.2815	1.5891	0.3556	0.0549	9.15432e-11	2991	969	3332	1507	629
0.0001	500	0.1	Top 50%	1.4002	1.2629	1.5525	0.3366	0.0527	1.63619e-10	3304	1096	3019	1380	629
0.0001	500	0.1	Bottom 45%	0.719891	0.650026	0.797321	-0.3286	0.0521	2.84113e-10	3615	1225	2708	1251	629
0.0001	500	0.1	Bottom 40%	0.701311	0.632591	0.777545	-0.3548	0.0526	1.56339e-11	3935	1345	2388	1131	629
0.0001	500	0.1	Bottom 35%	0.720461	0.648761	0.800064	-0.3279	0.0535	8.67072e-10	4238	1482	2085	994	629
0.0001	500	0.1	Bottom 30%	0.744713	0.6664	0.832224	-0.2948	0.0567	1.9955e-07	4534	1626	1789	850	629
0.0001	500	0.1	Bottom 25%	0.719632	0.64	0.809192	-0.329	0.0598	3.83622e-08	4849	1751	1474	725	629
0.0001	500	0.1	Bottom 20%	0.697934	0.618353	0.787774	-0.3596	0.0618	5.86258e-09	5160	1880	1163	596	629
0.0001	500	0.1	Bottom 15%	0.692761	0.606061	0.791891	-0.3671	0.0682	7.47755e-08	5457	2023	866	453	629
0.0001	500	0.1	Bottom 10%	0.693963	0.592839	0.812282	-0.3654	0.0803	5.43838e-06	5752	2168	571	308	629
0.0001	500	0.1	Bottom 5%	0.768108	0.621157	0.949848	-0.2638	0.1084	0.0149088	6029	2331	294	145	629
0.0001	500	0.2	Top 5%	1.6071	1.233	2.0947	0.4744	0.1352	0.000449537	352	88	5971	2388	700
0.0001	500	0.2	Top 10%	1.5881	1.3216	1.9083	0.4625	0.0937	8.02778e-07	702	178	5621	2298	700
0.0001	500	0.2	Top 15%	1.5987	1.3704	1.8651	0.4692	0.0786	2.39037e-09	1051	269	5272	2207	700
0.0001	500	0.2	Top 20%	1.5027	1.3128	1.7202	0.4073	0.069	3.49049e-09	1373	387	4950	2089	700
0.0001	500	0.2	Top 25%	1.4533	1.284	1.645	0.3738	0.0632	3.32964e-09	1701	499	4622	1977	700
0.0001	500	0.2	Top 30%	1.4316	1.274	1.6087	0.3588	0.0595	1.63797e-09	2026	614	4297	1862	700
0.0001	500	0.2	Top 35%	1.4034	1.2586	1.5648	0.3389	0.0556	1.0597e-09	2344	736	3979	1740	700
0.0001	500	0.2	Top 40%	1.3865	1.2461	1.5428	0.3268	0.0545	2.01085e-09	2662	858	3661	1618	700
0.0001	500	0.2	Top 45%	1.3747	1.2404	1.5236	0.3182	0.0525	1.31351e-09	2981	979	3342	1497	700
0.0001	500	0.2	Top 50%	1.3606	1.2263	1.5097	0.308	0.0531	6.44858e-09	3296	1104	3027	1372	700
0.0001	500	0.2	Bottom 45%	0.711946	0.642467	0.788955	-0.3397	0.0524	8.92182e-11	3623	1217	2700	1259	700
0.0001	500	0.2	Bottom 40%	0.708767	0.6391	0.78604	-0.3442	0.0528	7.05866e-11	3936	1344	2387	1132	700
0.0001	500	0.2	Bottom 35%	0.748503	0.674127	0.831048	-0.2897	0.0534	5.79847e-08	4219	1501	2104	975	700
0.0001	500	0.2	Bottom 30%	0.719062	0.646872	0.799297	-0.3298	0.054	9.89662e-10	4545	1615	1778	861	700
0.0001	500	0.2	Bottom 25%	0.712555	0.637877	0.796052	-0.3389	0.0565	2.01683e-09	4855	1745	1468	731	700
0.0001	500	0.2	Bottom 20%	0.728385	0.646914	0.820143	-0.3169	0.0605	1.65072e-07	5148	1892	1175	584	700
0.0001	500	0.2	Bottom 15%	0.732172	0.639918	0.837802	-0.3117	0.0687	5.76838e-06	5442	2038	881	438	700
0.0001	500	0.2	Bottom 10%	0.718184	0.61267	0.841893	-0.331	0.0811	4.4419e-05	5743	2177	580	299	700
0.0001	500	0.2	Bottom 5%	0.8285	0.668181	1.02733	-0.1881	0.1097	0.0864817	6023	2337	300	139	700
0.0001	500	0.3	Top 5%	1.7909	1.3862	2.3138	0.5827	0.1307	8.26041e-06	360	80	5963	2396	764
0.0001	500	0.3	Top 10%	1.7089	1.4191	2.0578	0.5358	0.0948	1.58032e-08	711	169	5612	2307	764
0.0001	500	0.3	Top 15%	1.6262	1.3951	1.8956	0.4862	0.0782	5.03515e-10	1050	270	5273	2206	764
0.0001	500	0.3	Top 20%	1.3961	1.2231	1.5937	0.3337	0.0675	7.7439e-07	1355	405	4968	2071	764
0.0001	500	0.3	Top 25%	1.3731	1.2158	1.5507	0.3171	0.0621	3.25371e-07	1687	513	4636	1963	764
0.0001	500	0.3	Top 30%	1.4006	1.2454	1.575	0.3369	0.0599	1.85435e-08	2020	620	4303	1856	764
0.0001	500	0.3	Top 35%	1.4261	1.275	1.595	0.3549	0.0571	5.19987e-10	2352	728	3971	1748	764
0.0001	500	0.3	Top 40%	1.3945	1.2502	1.5554	0.3325	0.0557	2.40917e-09	2665	855	3658	1621	764
0.0001	500	0.3	Top 45%	1.3125	1.1818	1.4575	0.2719	0.0535	3.69529e-07	2958	1002	3365	1474	764
0.0001	500	0.3	Top 50%	1.3268	1.1969	1.4707	0.2828	0.0526	7.42497e-08	3279	1121	3044	1355	764
0.0001	500	0.3	Bottom 45%	0.732547	0.660677	0.812216	-0.3112	0.0527	3.47957e-09	3609	1231	2714	1245	764
0.0001	500	0.3	Bottom 40%	0.692473	0.62348	0.769172	-0.3675	0.0536	6.91092e-12	3947	1333	2376	1143	764
0.0001	500	0.3	Bottom 35%	0.696379	0.627235	0.773096	-0.3619	0.0533	1.16134e-11	4253	1467	2070	1009	764
0.0001	500	0.3	Bottom 30%	0.720565	0.645369	0.804505	-0.3278	0.0562	5.56086e-09	4541	1619	1782	857	764
0.0001	500	0.3	Bottom 25%	0.725268	0.647836	0.811886	-0.3212	0.0576	2.42073e-08	4847	1753	1476	723	764
0.0001	500	0.3	Bottom 20%	0.701164	0.623014	0.789141	-0.355	0.0603	3.95678e-09	5158	1882	1165	594	764
0.0001	500	0.3	Bottom 15%	0.699203	0.612708	0.797957	-0.3578	0.0674	1.1031e-07	5456	2024	867	452	764
0.0001	500	0.3	Bottom 10%	0.776156	0.661682	0.910415	-0.2534	0.0814	0.0018528	5731	2189	592	287	764
0.0001	500	0.3	Bottom 5%	0.803729	0.650745	0.992556	-0.2185	0.1077	0.0424499	6025	2335	298	141	764
0.0001	500	0.4	Top 5%	1.7157	1.3373	2.2011	0.5398	0.1271	2.17659e-05	358	82	5965	2394	831
0.0001	500	0.4	Top 10%	1.4244	1.1887	1.7068	0.3537	0.0923	0.000126382	689	191	5634	2285	831
0.0001	500	0.4	Top 15%	1.3894	1.1999	1.6088	0.3288	0.0748	1.10207e-05	1023	297	5300	2179	831
0.0001	500	0.4	Top 20%	1.4109	1.2331	1.6144	0.3442	0.0687	5.51729e-07	1362	398	4961	2078	831
0.0001	500	0.4	Top 25%	1.3263	1.1706	1.5029	0.2824	0.0637	9.40201e-06	1676	524	4647	1952	831
0.0001	500	0.4	Top 30%	1.3269	1.1801	1.492	0.2829	0.0598	2.26692e-06	2006	634	4317	1842	831
0.0001	500	0.4	Top 35%	1.365	1.221	1.526	0.3111	0.0569	4.51752e-08	2341	739	3982	1737	831
0.0001	500	0.4	Top 40%	1.3533	1.2205	1.5005	0.3026	0.0527	9.32103e-09	2657	863	3666	1613	831
0.0001	500	0.4	Top 45%	1.3338	1.2056	1.4757	0.2881	0.0516	2.30786e-08	2972	988	3351	1488	831
0.0001	500	0.4	Top 50%	1.3682	1.2374	1.5127	0.3135	0.0513	9.62216e-10	3301	1099	3022	1377	831
0.0001	500	0.4	Bottom 45%	0.737953	0.666889	0.816593	-0.3039	0.0517	4.08164e-09	3613	1227	2710	1249	831
0.0001	500	0.4	Bottom 40%	0.721397	0.651848	0.798339	-0.3266	0.0517	2.69056e-10	3937	1343	2386	1133	831
0.0001	500	0.4	Bottom 35%	0.728067	0.657678	0.805997	-0.3174	0.0519	9.47643e-10	4244	1476	2079	1000	831
0.0001	500	0.4	Bottom 30%	0.745045	0.670871	0.827472	-0.2943	0.0535	3.81268e-08	4539	1621	1784	855	831
0.0001	500	0.4	Bottom 25%	0.716743	0.641725	0.800576	-0.333	0.0564	3.59418e-09	4859	1741	1464	735	831
0.0001	500	0.4	Bottom 20%	0.724638	0.642756	0.816993	-0.3221	0.0612	1.40741e-07	5150	1890	1173	586	831
0.0001	500	0.4	Bottom 15%	0.732172	0.642137	0.834934	-0.3117	0.067	3.2582e-06	5446	2034	877	442	831
0.0001	500	0.4	Bottom 10%	0.771784	0.660066	0.902446	-0.259	0.0798	0.00116678	5737	2183	586	293	831
0.0001	500	0.4	Bottom 5%	0.804505	0.654922	0.988338	-0.2175	0.105	0.0382582	6027	2333	296	143	831
0.0001	500	0.5	Top 5%	1.5333	1.1959	1.9659	0.4274	0.1268	0.000750209	352	88	5971	2388	901
0.0001	500	0.5	Top 10%	1.461	1.2212	1.7478	0.3791	0.0915	3.39627e-05	691	189	5632	2287	901
0.0001	500	0.5	Top 15%	1.4574	1.2557	1.6915	0.3766	0.076	7.23362e-07	1032	288	5291	2188	901
0.0001	500	0.5	Top 20%	1.4402	1.2612	1.6445	0.3648	0.0677	7.10023e-08	1368	392	4955	2084	901
0.0001	500	0.5	Top 25%	1.3271	1.1773	1.496	0.283	0.0611	3.65022e-06	1677	523	4646	1953	901
0.0001	500	0.5	Top 30%	1.3054	1.1664	1.461	0.2665	0.0574	3.49578e-06	2002	638	4321	1838	901
0.0001	500	0.5	Top 35%	1.3013	1.1689	1.4486	0.2633	0.0547	1.49663e-06	2326	754	3997	1722	901
0.0001	500	0.5	Top 40%	1.3166	1.1837	1.4644	0.2751	0.0543	4.03424e-07	2654	866	3669	1610	901
0.0001	500	0.5	Top 45%	1.3347	1.2058	1.4774	0.2887	0.0518	2.52364e-08	2975	985	3348	1491	901
0.0001	500	0.5	Top 50%	1.3206	1.1932	1.4615	0.2781	0.0517	7.72429e-08	3290	1110	3033	1366	901
0.0001	500	0.5	Bottom 45%	0.746436	0.674809	0.825696	-0.2925	0.0515	1.33743e-08	3610	1230	2713	1246	901
0.0001	500	0.5	Bottom 40%	0.732762	0.66212	0.81103	-0.3109	0.0517	1.87202e-09	3927	1353	2396	1123	901
0.0001	500	0.5	Bottom 35%	0.748839	0.675813	0.829738	-0.2892	0.0523	3.25503e-08	4228	1492	2095	984	901
0.0001	500	0.5	Bottom 30%	0.731154	0.658155	0.812216	-0.3131	0.0537	5.39436e-09	4547	1613	1776	863	901
0.0001	500	0.5	Bottom 25%	0.733999	0.65716	0.819807	-0.3092	0.0564	4.23025e-08	4851	1749	1472	727	901
0.0001	500	0.5	Bottom 20%	0.725689	0.645536	0.815794	-0.3206	0.0597	7.84038e-08	5153	1887	1170	589	901
0.0001	500	0.5	Bottom 15%	0.73443	0.645078	0.83612	-0.3087	0.0662	3.08997e-06	5451	2029	872	447	901
0.0001	500	0.5	Bottom 10%	0.760861	0.650957	0.889284	-0.2733	0.0796	0.000594406	5740	2180	583	296	901
0.0001	500	0.5	Bottom 5%	0.781555	0.633072	0.964878	-0.2465	0.1075	0.02188	6030	2330	293	146	901
5e-05	250	0.1	Top 5%	1.4769	1.1615	1.8779	0.3899	0.1226	0.00146453	345	95	5978	2381	479
5e-05	250	0.1	Top 10%	1.454	1.2257	1.7248	0.3743	0.0871	1.74146e-05	687	193	5636	2283	479
5e-05	250	0.1	Top 15%	1.4623	1.2602	1.6968	0.38	0.0759	5.49479e-07	1028	292	5295	2184	479
5e-05	250	0.1	Top 20%	1.3993	1.2211	1.6034	0.336	0.0695	1.32869e-06	1353	407	4970	2069	479
5e-05	250	0.1	Top 25%	1.4136	1.2474	1.602	0.3462	0.0638	5.86742e-08	1688	512	4635	1964	479
5e-05	250	0.1	Top 30%	1.4032	1.2496	1.5757	0.3388	0.0592	1.02807e-08	2013	627	4310	1849	479
5e-05	250	0.1	Top 35%	1.3831	1.2367	1.5468	0.3243	0.0571	1.32964e-08	2336	744	3987	1732	479
5e-05	250	0.1	Top 40%	1.4167	1.2695	1.581	0.3483	0.056	4.91302e-10	2668	852	3655	1624	479
5e-05	250	0.1	Top 45%	1.4555	1.3063	1.6218	0.3754	0.0552	1.03526e-11	2998	962	3325	1514	479
5e-05	250	0.1	Top 50%	1.4519	1.3035	1.6172	0.3729	0.055	1.22267e-11	3315	1085	3008	1391	479
5e-05	250	0.1	Bottom 45%	0.678656	0.611247	0.753523	-0.3876	0.0534	3.80806e-13	3633	1207	2690	1269	479
5e-05	250	0.1	Bottom 40%	0.656814	0.591541	0.729288	-0.4204	0.0534	3.55271e-15	3960	1320	2363	1156	479
5e-05	250	0.1	Bottom 35%	0.677828	0.608495	0.755116	-0.3888	0.0551	1.66223e-12	4258	1462	2065	1014	479
5e-05	250	0.1	Bottom 30%	0.6744	0.602736	0.754603	-0.3939	0.0573	6.40155e-12	4570	1590	1753	886	479
5e-05	250	0.1	Bottom 25%	0.679671	0.605364	0.763068	-0.3862	0.0591	6.23035e-11	4867	1733	1456	743	479
5e-05	250	0.1	Bottom 20%	0.685589	0.607533	0.773694	-0.3775	0.0617	9.33432e-10	5166	1874	1157	602	479
5e-05	250	0.1	Bottom 15%	0.732869	0.642096	0.83647	-0.3108	0.0675	4.08823e-06	5446	2034	877	442	479
5e-05	250	0.1	Bottom 10%	0.740138	0.633553	0.864678	-0.3009	0.0793	0.000148878	5742	2178	581	298	479
5e-05	250	0.1	Bottom 5%	0.73551	0.591821	0.914077	-0.3072	0.1109	0.00560227	6034	2326	289	150	479
5e-05	250	0.2	Top 5%	1.5844	1.2415	2.0218	0.4602	0.1244	0.000216319	351	89	5972	2387	527
5e-05	250	0.2	Top 10%	1.5333	1.285	1.8295	0.4274	0.0901	2.12035e-06	695	185	5628	2291	527
5e-05	250	0.2	Top 15%	1.5325	1.3152	1.7857	0.4269	0.078	4.43664e-08	1040	280	5283	2196	527
5e-05	250	0.2	Top 20%	1.3968	1.2208	1.5982	0.3342	0.0687	1.15083e-06	1355	405	4968	2071	527
5e-05	250	0.2	Top 25%	1.3926	1.2318	1.5745	0.3312	0.0626	1.23459e-07	1686	514	4637	1962	527
5e-05	250	0.2	Top 30%	1.367	1.2165	1.5362	0.3126	0.0595	1.50736e-07	2010	630	4313	1846	527
5e-05	250	0.2	Top 35%	1.3488	1.206	1.5086	0.2992	0.0571	1.59832e-07	2331	749	3992	1727	527
5e-05	250	0.2	Top 40%	1.3707	1.231	1.5264	0.3153	0.0549	9.07133e-09	2658	862	3665	1614	527
5e-05	250	0.2	Top 45%	1.3974	1.2547	1.5562	0.3346	0.0549	1.12622e-09	2988	972	3335	1504	527
5e-05	250	0.2	Top 50%	1.4019	1.262	1.5572	0.3378	0.0536	2.94616e-10	3304	1096	3019	1380	527
5e-05	250	0.2	Bottom 45%	0.703433	0.633995	0.780457	-0.3518	0.053	3.25731e-11	3622	1218	2701	1258	527
5e-05	250	0.2	Bottom 40%	0.694155	0.624064	0.772082	-0.3651	0.0543	1.78382e-11	3938	1342	2385	1134	527
5e-05	250	0.2	Bottom 35%	0.705716	0.633874	0.785669	-0.3486	0.0548	1.9604e-10	4245	1475	2078	1001	527
5e-05	250	0.2	Bottom 30%	0.697253	0.625978	0.776699	-0.3606	0.055	5.63956e-11	4552	1608	1771	868	527
5e-05	250	0.2	Bottom 25%	0.688231	0.615309	0.769823	-0.3736	0.0572	6.31624e-11	4861	1739	1462	737	527
5e-05	250	0.2	Bottom 20%	0.709774	0.630279	0.799233	-0.3428	0.0606	1.51673e-08	5153	1887	1170	589	527
5e-05	250	0.2	Bottom 15%	0.684838	0.599628	0.782105	-0.3786	0.0678	2.33167e-08	5463	2017	860	459	527
5e-05	250	0.2	Bottom 10%	0.705916	0.606244	0.82203	-0.3482	0.0777	7.36878e-06	5751	2169	572	307	527
5e-05	250	0.2	Bottom 5%	0.792079	0.642261	0.976849	-0.2331	0.107	0.0293486	6029	2331	294	145	527
5e-05	250	0.3	Top 5%	1.6407	1.2715	2.1171	0.4951	0.1301	0.000140817	353	87	5970	2389	571
5e-05	250	0.3	Top 10%	1.5422	1.2952	1.8364	0.4332	0.0891	1.14879e-06	698	182	5625	2294	571
5e-05	250	0.3	Top 15%	1.5108	1.3026	1.7524	0.4127	0.0757	4.96421e-08	1040	280	5283	2196	571
5e-05	250	0.3	Top 20%	1.4699	1.2866	1.6794	0.3852	0.068	1.45124e-08	1372	388	4951	2088	571
5e-05	250	0.3	Top 25%	1.4568	1.285	1.6516	0.3762	0.064	4.20771e-09	1705	495	4618	1981	571
5e-05	250	0.3	Top 30%	1.3919	1.2352	1.5685	0.3307	0.0609	5.76304e-08	2018	622	4305	1854	571
5e-05	250	0.3	Top 35%	1.35	1.2066	1.5104	0.3001	0.0573	1.63216e-07	2331	749	3992	1727	571
5e-05	250	0.3	Top 40%	1.3441	1.2054	1.4987	0.2957	0.0556	1.02596e-07	2654	866	3669	1610	571
5e-05	250	0.3	Top 45%	1.3368	1.2023	1.4863	0.2903	0.0541	8.0914e-08	2969	991	3354	1485	571
5e-05	250	0.3	Top 50%	1.3605	1.2252	1.5106	0.3078	0.0534	8.30092e-09	3292	1108	3031	1368	571
5e-05	250	0.3	Bottom 45%	0.726058	0.65368	0.806452	-0.3201	0.0536	2.28532e-09	3612	1228	2711	1248	571
5e-05	250	0.3	Bottom 40%	0.718391	0.64612	0.798786	-0.3307	0.0541	9.80577e-10	3931	1349	2392	1127	571
5e-05	250	0.3	Bottom 35%	0.711187	0.638488	0.792205	-0.3408	0.055	5.96829e-10	4245	1475	2078	1001	571
5e-05	250	0.3	Bottom 30%	0.693481	0.621272	0.774054	-0.3661	0.0561	6.78964e-11	4560	1600	1763	876	571
5e-05	250	0.3	Bottom 25%	0.688658	0.615006	0.771129	-0.373	0.0577	1.02104e-10	4866	1734	1457	742	571
5e-05	250	0.3	Bottom 20%	0.681199	0.604631	0.767519	-0.3839	0.0608	2.80664e-10	5170	1870	1153	606	571
5e-05	250	0.3	Bottom 15%	0.712555	0.623364	0.814598	-0.3389	0.0683	6.87693e-07	5458	2022	865	454	571
5e-05	250	0.3	Bottom 10%	0.666445	0.571821	0.776699	-0.4058	0.0781	2.05347e-07	5760	2160	563	316	571
5e-05	250	0.3	Bottom 5%	0.737409	0.598695	0.908183	-0.3046	0.1063	0.00416296	6036	2324	287	152	571
5e-05	250	0.4	Top 5%	1.4868	1.1621	1.9022	0.3966	0.1257	0.00160552	347	93	5976	2383	616
5e-05	250	0.4	Top 10%	1.5626	1.3114	1.8618	0.4463	0.0894	5.97312e-07	701	179	5622	2297	616
5e-05	250	0.4	Top 15%	1.4859	1.283	1.7208	0.396	0.0749	1.23754e-07	1036	284	5287	2192	616
5e-05	250	0.4	Top 20%	1.4038	1.2262	1.607	0.3391	0.069	8.7962e-07	1364	396	4959	2080	616
5e-05	250	0.4	Top 25%	1.3181	1.165	1.4912	0.2762	0.063	1.15936e-05	1675	525	4648	1951	616
5e-05	250	0.4	Top 30%	1.358	1.2089	1.5256	0.306	0.0594	2.53466e-07	2010	630	4313	1846	616
5e-05	250	0.4	Top 35%	1.3672	1.2251	1.5258	0.3128	0.056	2.33145e-08	2340	740	3983	1736	616
5e-05	250	0.4	Top 40%	1.3411	1.204	1.4938	0.2935	0.055	9.63558e-08	2657	863	3666	1613	616
5e-05	250	0.4	Top 45%	1.3848	1.2467	1.5381	0.3255	0.0536	1.23607e-09	2987	973	3336	1503	616
5e-05	250	0.4	Top 50%	1.3479	1.2158	1.4942	0.2985	0.0526	1.38871e-08	3291	1109	3032	1367	616
5e-05	250	0.4	Bottom 45%	0.730674	0.659109	0.810045	-0.3138	0.0526	2.4601e-09	3616	1224	2707	1252	616
5e-05	250	0.4	Bottom 40%	0.748559	0.675219	0.829876	-0.2896	0.0526	3.70269e-08	3919	1361	2404	1115	616
5e-05	250	0.4	Bottom 35%	0.723066	0.651423	0.802633	-0.3242	0.0532	1.12878e-09	4238	1482	2085	994	616
5e-05	250	0.4	Bottom 30%	0.714694	0.642261	0.795292	-0.3359	0.0545	7.21731e-10	4554	1606	1769	870	616
5e-05	250	0.4	Bottom 25%	0.710682	0.634639	0.795798	-0.3416	0.0577	3.26799e-09	4858	1742	1465	734	616
5e-05	250	0.4	Bottom 20%	0.705169	0.625234	0.795292	-0.3493	0.0614	1.26018e-08	5161	1879	1162	597	616
5e-05	250	0.4	Bottom 15%	0.716846	0.627628	0.8188	-0.3329	0.0678	9.22129e-07	5458	2022	865	454	616
5e-05	250	0.4	Bottom 10%	0.722439	0.619348	0.842673	-0.3251	0.0786	3.49496e-05	5750	2170	573	306	616
5e-05	250	0.4	Bottom 5%	0.798403	0.647165	0.984931	-0.2252	0.1071	0.0355506	6029	2331	294	145	616
5e-05	250	0.5	Top 5%	1.682	1.3039	2.1696	0.52	0.1299	6.25406e-05	355	85	5968	2391	657
5e-05	250	0.5	Top 10%	1.5245	1.2777	1.819	0.4217	0.0901	2.87238e-06	697	183	5626	2293	657
5e-05	250	0.5	Top 15%	1.3762	1.1894	1.5922	0.3193	0.0744	1.7742e-05	1025	295	5298	2181	657
5e-05	250	0.5	Top 20%	1.3658	1.1968	1.5586	0.3117	0.0674	3.74746e-06	1354	406	4969	2070	657
5e-05	250	0.5	Top 25%	1.3391	1.1839	1.5146	0.292	0.0628	3.37901e-06	1682	518	4641	1958	657
5e-05	250	0.5	Top 30%	1.3558	1.2055	1.5249	0.3044	0.06	3.83464e-07	2009	631	4314	1845	657
5e-05	250	0.5	Top 35%	1.3943	1.245	1.5615	0.3324	0.0578	8.85161e-09	2347	733	3976	1743	657
5e-05	250	0.5	Top 40%	1.3689	1.2301	1.5234	0.314	0.0546	8.61151e-09	2667	853	3656	1623	657
5e-05	250	0.5	Top 45%	1.3057	1.1789	1.4462	0.2668	0.0521	3.0754e-07	2968	992	3355	1484	657
5e-05	250	0.5	Top 50%	1.3013	1.1764	1.4395	0.2634	0.0515	3.15436e-07	3286	1114	3037	1362	657
5e-05	250	0.5	Bottom 45%	0.755116	0.682221	0.835841	-0.2809	0.0518	5.94424e-08	3608	1232	2715	1244	657
5e-05	250	0.5	Bottom 40%	0.747328	0.6744	0.828157	-0.2912	0.0524	2.72191e-08	3922	1358	2401	1118	657
5e-05	250	0.5	Bottom 35%	0.737137	0.664673	0.817528	-0.305	0.0528	7.62692e-09	4238	1482	2085	994	657
5e-05	250	0.5	Bottom 30%	0.726797	0.652742	0.809192	-0.3191	0.0548	5.82155e-09	4547	1613	1776	863	657
5e-05	250	0.5	Bottom 25%	0.705169	0.630636	0.788519	-0.3493	0.057	8.8475e-10	4860	1740	1463	736	657
5e-05	250	0.5	Bottom 20%	0.717412	0.636254	0.808931	-0.3321	0.0613	5.94974e-08	5156	1884	1167	592	657
5e-05	250	0.5	Bottom 15%	0.741015	0.648466	0.846668	-0.2998	0.068	1.05482e-05	5448	2032	875	444	657
5e-05	250	0.5	Bottom 10%	0.717875	0.617627	0.834446	-0.3314	0.0768	1.57811e-05	5752	2168	571	308	657
5e-05	250	0.5	Bottom 5%	0.784621	0.635647	0.968523	-0.2425	0.1074	0.0239947	6033	2327	290	149	657
5e-05	500	0.1	Top 5%	1.5418	1.2006	1.98	0.433	0.1276	0.000692505	349	91	5974	2385	447
5e-05	500	0.1	Top 10%	1.5796	1.3195	1.8909	0.4572	0.0918	6.3442e-07	699	181	5624	2295	447
5e-05	500	0.1	Top 15%	1.5481	1.3322	1.799	0.437	0.0766	1.18079e-08	1040	280	5283	2196	447
[truncated: 1,232 more rows]

## Sheet: eTable 2
eTable 2. The 9154 Single-Nucleotide Variants and Their Weights
chr	bp	SNV	effective_allele	alternative_allele	Beta
1	1031540	rs9651273	A	G	3.674
1	2020343	rs6701689	T	C	3.994
1	2522204	rs881640	T	G	3.721
1	2701681	rs138842633	A	C	2.883
1	3182531	rs2455096	A	C	-3.218
1	3305738	rs79456011	A	G	-2.761
1	3702143	rs57921733	A	G	2.66
1	4097954	rs72629549	A	G	3.174
1	4218044	rs72851488	T	C	3.012
1	4224315	rs78314286	T	C	-3.972
1	4243418	rs7555382	T	C	3.512
1	4362930	rs630615	A	C	3.029
1	4376440	rs143666280	T	C	-2.975
1	4522521	rs10737410	A	G	-3.663
1	5179806	rs6701939	T	C	3.822
1	5227123	rs10915367	A	G	-2.653
1	5641064	rs6603844	A	G	-2.877
1	5655883	rs35256171	T	G	-3.224
1	6189453	rs12754299	A	G	2.73
1	6708758	rs201170	T	C	2.907
1	6811084	rs184504241	A	G	-2.948
1	6984279	rs115062456	T	C	2.588
1	7074138	rs114158852	A	G	3.704
1	7125582	rs4553221	A	G	3.49
1	7178763	rs6674708	T	C	3.669
1	7362924	rs12025895	T	C	2.912
1	7403020	rs11809929	T	C	-3.904
1	7433862	rs845218	T	C	2.761
1	7512203	rs1725250	T	C	2.662
1	7555859	rs1405267	A	C	-4.224
1	7646882	rs1317725	A	C	-3.228
1	7811014	rs1573753	A	G	-2.612
1	8222156	rs17032281	A	G	-2.595
1	8445360	rs3765971	T	C	-2.833
1	8707116	rs6692693	T	G	-3.484
1	8979686	rs11121263	T	C	3.344
1	9238553	rs797263	T	C	2.636
1	9341928	rs9442573	T	C	3.514
1	9496516	rs55775623	A	G	2.82
1	9525419	rs7545008	A	G	-3.093
1	9651265	rs114720235	A	G	-2.767
1	9755629	rs140247689	T	C	-3.375
1	10199207	rs143629080	A	G	-2.774
1	10629772	rs76431309	T	G	-3.73
1	10671427	rs75071931	T	C	3.802
1	10968108	rs115814727	T	C	2.788
1	11593676	rs34784547	T	C	2.795
1	11751379	rs6700817	T	C	2.73
1	11907648	rs5063	T	C	2.838
1	12772145	rs76372568	A	G	2.764
1	13802437	rs3013106	A	G	3.303
1	13956731	rs4661410	A	G	-3.235
1	14134437	rs2281161	A	G	-3.492
1	14336894	rs1040533	T	C	2.94
1	14510164	rs12736835	A	G	-2.781
1	14651518	rs72644481	T	C	-2.74
1	15388901	rs41269411	T	C	-2.838
1	16005589	rs144431654	T	G	3.161
1	16417992	rs28395220	T	C	-3.425
1	17513633	rs78358913	T	C	2.588
1	17548383	rs72646746	T	C	-2.591
1	17647986	rs115457674	T	C	-2.729
1	17995094	rs115548000	A	G	3.4
1	18048668	rs16830671	T	C	2.775
1	18476399	rs6603925	T	C	-2.729
1	18586815	rs402642	T	C	-2.93
1	18633683	rs761584	A	G	2.927
1	18671991	rs12753463	A	G	-2.581
1	18832314	rs926526	T	C	3.337
1	18852735	rs72648733	T	C	2.655
1	19043775	rs140474188	T	C	-2.73
1	19097626	rs77721981	A	G	2.746
1	19140544	rs7415679	T	C	-2.686
1	19670273	rs147265492	A	G	-2.71
1	20144824	rs12127939	T	C	-2.688
1	20294983	rs818960	A	G	2.871
1	20826542	rs41265059	A	G	-2.934
1	20855982	rs597557	T	C	2.683
1	21580360	rs4654912	A	G	2.675
1	21771188	rs55798336	T	C	-3.131
1	21947720	rs729648	A	G	-3.463
1	21972894	rs74062910	A	G	3.313
1	22021862	rs16825823	A	G	-3.042
1	22611787	rs115209034	T	C	-2.727
1	23956575	rs77899304	T	C	2.738
1	24566320	rs7555296	T	C	2.608
1	24843916	rs115839163	T	C	2.626
1	24937446	rs9727026	A	G	-3.018
1	26294582	rs1257155	T	G	-3.183
1	26690864	rs7534104	T	G	2.69
1	26699851	rs56130837	A	G	-3.499
1	27009751	rs35750500	T	C	2.873
1	27281506	rs6702915	A	G	-3.001
1	27284913	rs79598313	T	C	3.108
1	27354531	rs3010099	T	C	-2.826
1	27628545	rs12752623	T	C	-3.288
1	28193873	rs12039173	T	C	-2.857
1	28338731	rs75321555	T	C	-2.584
1	28426017	rs111766400	A	G	2.985
1	28701455	rs66699565	A	G	-3.392
1	29161999	rs2236855	A	C	4.088
1	29200652	rs12035751	A	G	-2.95
1	29631782	rs2235935	T	C	-4.108
1	29682031	rs9426426	T	C	2.688
1	29805380	rs146081961	T	C	2.843
1	30080856	rs72652685	T	G	2.618
1	30925952	rs667153	T	G	3.022
1	31208042	rs35351292	T	C	2.861
1	31289593	rs10798811	T	C	3.17
1	31500954	rs114766970	A	G	-2.925
1	31863017	rs905928	A	G	-3.925
1	31973975	rs113059597	T	G	-3.211
1	32143077	rs11584199	T	C	2.791
1	32199099	rs10798888	T	G	4.602
1	32274901	rs72664935	T	C	3.555
1	33121704	rs114964629	A	G	-2.638
1	33555514	rs6675630	T	C	3.309
1	33781657	rs61799556	T	C	-3.554
1	33909176	rs58972720	T	G	3.917
1	34340467	rs10799000	A	G	2.664
1	34370967	rs6425860	T	C	2.798
1	34383554	rs12124122	T	C	-2.667
1	34604700	rs6683812	T	C	-3.872
1	34884836	rs79945408	A	G	-2.595
1	35181660	rs4653079	A	G	2.98
1	37169665	rs218985	T	C	3.875
1	37401846	rs80110901	T	C	-3.532
1	37402184	rs756240	A	G	3.077
1	37708712	rs74480576	A	G	-5.204
1	37747400	rs589228	T	C	-3.073
1	37796631	rs9943166	T	C	2.924
1	37813818	rs184850087	T	C	3.547
1	37876566	rs2811624	A	C	-4.687
1	37917033	rs2783731	T	C	3.049
1	38564157	rs506286	A	G	-3.366
1	38645567	rs729148	A	G	4.114
1	38715353	rs6600367	A	G	2.798
1	39662508	rs16825939	A	G	-2.846
1	40120023	rs72663593	T	C	2.921
1	40152117	rs2248221	A	G	3.753
1	40179614	rs72936910	T	C	-2.86
1	40313107	rs79540048	A	G	3.911
1	41124171	rs76943157	A	G	-2.601
1	41159964	rs76757453	A	G	-2.822
1	41297334	rs116435667	A	G	3.958
1	41361375	rs12024607	T	C	-3.242
1	41363895	rs76617757	T	C	-3.464
1	41498021	rs16911	T	C	3.048
1	41566300	rs34851780	T	C	-3.018
1	41819953	rs6664019	T	C	3.155
1	41828859	rs35674710	T	G	3.007
1	42076364	rs16828475	T	C	3.433
1	42106703	rs1409767	T	C	-2.82
1	42409770	rs78038796	A	G	-2.899
1	42979437	rs150375090	T	C	2.719
1	43824865	rs1051097	T	C	3.492
1	43836009	rs74481925	A	G	3.112
1	43878800	rs9793186	T	C	-3.644
1	44041744	rs45605334	T	C	-3.06
1	44094528	rs140786067	A	G	3.756
1	44264785	rs80325941	T	C	4.008
1	44510128	rs17413277	T	C	3.513
1	44516404	rs4660766	T	C	-3.977
1	44555283	rs113260905	A	G	2.783
1	44623428	rs17414232	T	C	2.953
1	44773839	rs2301767	T	C	-5.017
1	44884263	rs56270137	A	C	2.583
1	44911917	rs75529215	A	G	2.901
1	44912073	rs7518522	A	G	-2.862
1	44963087	rs76455346	T	C	-2.832
1	45187552	rs114610669	A	G	-2.604
1	45751415	rs12722911	T	C	-2.879
1	46041100	rs1084086	T	G	-3.411
1	46384141	rs12077974	A	G	-3.755
1	46388916	rs4072835	T	C	-2.948
1	47703400	rs12083555	T	G	2.989
1	47889417	rs17103227	T	C	3.831
1	47892195	rs143131315	T	C	-2.658
1	48034250	rs2457067	A	G	-3.253
1	48044893	rs12143030	T	C	-3.119
1	48109225	rs4926923	T	C	3.015
1	48514499	rs823385	T	C	-2.992
1	48549673	rs560004	T	C	-2.585
1	50992883	rs11205728	T	C	-2.689
1	51499525	rs12078447	A	C	2.648
1	53159824	rs451821	A	G	2.591
1	53214680	rs35090297	T	C	2.633
1	53696784	rs6676003	T	G	3.728
1	54158475	rs7544346	T	C	-3.153
1	54527829	rs17109690	A	G	3.172
1	54661150	rs946448	T	C	3.402
1	54823993	rs35264681	A	G	-3.071
1	55196107	rs4927153	A	G	-2.865
1	55260106	rs1185349	T	G	-3.268
1	55290350	rs149442674	A	G	-3.065
1	55561295	rs17410974	A	G	2.904
1	56155543	rs6669971	A	G	-2.694
1	56195659	rs4111070	A	G	3.03
1	56409145	rs115750206	A	G	-2.643
1	56915990	rs6688643	T	C	-2.656
1	57275960	rs12133173	A	G	3.024
1	57334874	rs113999702	T	C	3.521
1	57849277	rs61769725	A	C	2.775
1	57916085	rs17115793	A	G	-2.673
1	58625501	rs3904916	A	G	-2.934
1	58809216	rs1213650	A	G	2.746
1	58998845	rs12058651	T	C	-2.606
1	59065123	rs151267	A	C	3.125
1	59628871	rs620179	T	C	2.626
1	60219857	rs78902124	A	G	-2.592
1	60377531	rs75173289	T	C	-2.691
1	60434592	rs7539709	A	C	3.033
1	60457286	rs11207560	T	C	3.147
1	60503250	rs631469	T	G	-2.779
1	60798516	rs1977665	A	G	-2.834
1	61033781	rs11207638	T	C	2.984
1	61504490	rs7550247	A	G	2.821
1	61947516	rs4915745	T	G	-2.987
1	62008518	rs11207765	T	C	2.612
1	62226446	rs146990475	A	G	2.901
1	62257036	rs1286823	A	C	3.284
1	62294922	rs2211063	A	G	-4.567
1	62344617	rs189571658	A	G	3.008
1	62605525	rs12071351	A	G	3.56
1	62750054	rs144717251	T	C	-3.11
1	62874377	rs11584073	A	G	-3.61
1	63535644	rs12049043	T	C	-3.006
1	63678284	rs78573925	T	C	-2.934
1	63786113	rs79323737	A	G	2.58
1	64442308	rs79012399	T	C	-2.743
1	64669031	rs143256003	T	C	-2.65
1	64990577	rs305574	T	G	3.336
1	65314920	rs3790538	A	G	-2.931
1	65430491	rs1390956	A	G	-2.592
1	65839416	rs7541088	T	G	2.944
1	65913913	rs11582592	T	C	2.596
1	65990422	rs6656451	T	C	-3.143
1	66165034	rs11805519	T	C	-2.686
1	66183423	rs34036823	T	C	4.114
1	66206193	rs10889579	T	C	-2.962
1	66225370	rs6666105	T	G	-4.533
1	66351990	rs11586637	A	G	2.918
1	66434743	rs7519259	A	G	6.855
1	66540035	rs2455028	A	G	-3.826
1	66616530	rs72679117	A	G	3.991
1	66677046	rs11208821	T	C	-4.626
1	67459920	rs139881219	A	G	-2.605
1	68772614	rs141100180	A	G	3.336
1	68781189	rs11209259	A	G	-2.621
1	69649904	rs71651406	A	G	-2.834
1	69691339	rs2245421	A	G	2.613
1	69715220	rs2249487	T	C	-2.738
1	69864461	rs11209446	A	G	-3.117
1	70170601	rs56209157	A	G	2.877
1	70627395	rs147125150	T	C	-2.881
1	70989747	rs533814	T	C	-3.429
1	71254733	rs12127782	T	C	-4.517
1	71438436	rs189894137	A	G	-2.845
1	71469819	rs2250312	T	C	3.788
1	71487812	rs2300176	A	G	-3.563
1	71719246	rs12080228	T	C	-4.295
1	71745710	rs1367768	A	G	4.556
1	71936910	rs2056206	T	C	3.727
1	71959787	rs116389757	A	G	2.774
1	72015414	rs357234	A	G	-3.275
1	72302396	rs1426177	T	G	3.791
1	72553946	rs59896248	T	C	-3.435
1	72740073	rs12127789	T	G	-3.601
1	72765082	rs9425089	A	C	-3.371
1	72963345	rs75638902	T	C	2.756
1	73458846	rs12044276	T	C	-3.967
1	73513110	rs140220780	A	C	2.771
1	73858463	rs11805871	A	G	5.085
1	73895262	rs146410834	T	G	-3.455
1	74108971	rs1009146	T	C	2.889
1	74146980	rs75691724	A	G	-3.609
1	74679735	rs142037189	A	G	3.201
1	75175664	rs2032969	A	G	3.817
1	75391166	rs115891391	A	G	2.893
1	75490768	rs116819454	T	G	-2.787
1	75541089	rs77584294	A	C	-2.727
1	75707678	rs141693552	T	C	-2.962
1	75993228	rs77983810	T	C	2.997
1	76128391	rs114326816	T	C	-2.798
1	76344011	rs1493367	A	C	2.937
1	76387048	rs75494750	T	G	2.702
1	76879673	rs6688136	A	G	3.218
1	77189754	rs11162194	T	C	-3.536
1	77810525	rs75486271	A	G	-3.31
1	77828665	rs12565558	A	G	3.892
1	77900266	rs72681642	T	C	2.6
1	78810520	rs11806307	T	C	-3.748
1	78819708	rs78008462	A	G	2.675
1	79164105	rs145487723	A	G	-4.032
1	79198047	rs4650601	T	C	3.199
1	79273639	rs6691148	T	C	-3.075
1	79358042	rs139660101	T	C	-2.625
1	79455269	rs79682530	T	C	-2.755
1	79462266	rs2069069	T	C	3.453
1	79622435	rs10782682	T	C	-3.746
1	79960085	rs2029785	A	G	-3.095
1	80218924	rs7532098	T	C	3.125
1	80260464	rs11582924	A	G	-3.389
1	80648921	rs61773537	A	G	-2.911
1	80850342	rs67690445	T	G	5.071
1	81242292	rs188497842	T	C	2.774
1	81485262	rs76532145	T	C	-2.739
1	81790987	rs67246293	A	G	3.098
1	81835461	rs12562270	A	G	2.691
1	82092570	rs11163343	T	C	3.095
1	82566764	rs12083586	A	C	-3.85
1	82939780	rs3863841	A	G	-2.648
1	83464849	rs114945244	A	C	2.633
1	84012000	rs977889	A	G	-3.629
1	84082458	rs115803871	T	C	3.902
1	85663891	rs55806921	A	G	-3.379
1	85729987	rs2647394	A	G	3.149
1	87627331	rs10747341	A	G	-2.983
1	87834794	rs17422436	A	G	3.513
1	87954542	rs10873850	A	G	-2.759
1	88155673	rs12136752	T	C	-3.783
1	88165941	rs74561352	A	G	-2.719
1	88238041	rs1030742	A	G	-2.67
1	88404214	rs1413534	A	G	2.937
1	88454706	rs2991699	A	C	-3.113
1	88636203	rs115104909	A	C	-3.286
1	88643818	rs113717669	T	C	3.279
1	88819475	rs4656037	A	C	4.174
1	88854080	rs140668290	A	G	-2.975
1	88898733	rs144605453	A	G	-2.911
1	89500381	rs113494739	T	C	-2.584
1	90312167	rs114490524	A	C	-2.68
1	90447918	rs2703986	T	G	2.716
1	90675607	rs75796399	T	C	-2.868
1	90799123	rs146475724	A	G	-3.337
1	91011034	rs146419066	A	G	-3.22
1	91101781	rs140427608	T	C	3.32
1	91135864	rs3945119	A	C	2.733
1	91191582	rs72720396	A	G	4.755
1	91227398	rs12060129	A	C	-4.201
1	91966406	rs13447454	A	G	2.7
1	92355156	rs12032588	T	G	-2.667
1	92594688	rs183867031	T	C	-3.052
1	93176866	rs116487074	T	C	-2.907
1	94598568	rs11583999	A	G	-2.618
1	95004014	rs841697	A	G	3.168
1	95178404	rs11807145	T	C	3.386
1	95562114	rs74585066	A	G	-2.934
1	95842833	rs79772866	A	G	3.154
1	95870769	rs114160322	T	C	2.808
1	95951360	rs4606357	T	G	3.69
1	96067379	rs10783013	T	C	3.255
1	96143770	rs12023322	T	C	-3.242
1	96275141	rs77945604	A	G	3.74
1	96279882	rs72729853	T	C	-2.904
1	96318401	rs72731807	T	G	3.891
1	96411669	rs10218753	A	G	-4.076
1	96534448	rs1144323	T	C	-3.284
1	96735736	rs675043	T	C	-2.754
1	96739702	rs321548	T	C	-2.576
1	96836939	rs6593591	T	C	-2.991
1	96996006	rs2800436	A	G	-2.764
1	97595236	rs79313673	T	C	4.248
1	97604531	rs11799399	T	C	3.225
1	97648818	rs1413230	T	C	2.844
1	97860125	rs77292185	A	C	-2.819
1	97920746	rs4950035	T	C	4.475
1	97923785	rs79807948	A	G	-3.191
1	98006101	rs75027277	A	G	2.987
1	98149785	rs7515966	T	C	2.696
1	98209110	rs17378539	T	C	-3.334
1	98627205	rs147613212	A	G	-3.506
1	98645944	rs12567176	T	C	-2.911
1	98808178	rs144881695	T	C	-3.078
1	99883919	rs10875221	T	C	-2.88
1	99892779	rs56224038	T	G	-2.613
1	101654925	rs60294001	T	C	3.609
1	101751787	rs7518031	A	G	2.962
1	101873278	rs72723629	A	G	-3.019
1	101928396	rs1199711	T	C	2.799
1	101949074	rs79303513	T	C	3.404
1	102123799	rs114607615	T	C	-2.973
1	102254657	rs114481326	T	C	-3.019
1	106702050	rs12033414	A	G	2.79
1	106792422	rs12568304	A	G	-2.897
1	107198816	rs12736937	T	C	3.377
1	107231972	rs6670933	A	G	3.174
1	107808457	rs11185077	A	G	2.943
1	107874460	rs4915036	T	G	-2.911
1	108418299	rs12750602	T	C	2.871
1	109486196	rs338466	A	G	-2.622
1	109605780	rs112504523	T	C	2.858
1	109813485	rs41279714	T	C	3.274
1	109915363	rs35375862	T	C	2.871
1	110175492	rs516764	T	C	-2.961
1	110651022	rs17025455	A	C	2.719
1	110803755	rs10857817	A	G	2.582
1	110849205	rs17358933	A	G	-2.609
1	111720775	rs675874	T	G	3.422
1	111763173	rs75137290	T	C	-2.798
1	112278408	rs74569000	T	C	-2.77
1	112393244	rs11587564	A	G	-2.667
1	112477712	rs12411132	A	G	2.801
1	113053854	rs351369	A	C	3.171
1	113580180	rs114810702	T	C	-2.75
1	113938499	rs74395031	T	C	2.627
1	114388804	rs1217403	T	C	2.778
1	114581186	rs74797676	T	C	-2.905
1	114623385	rs11102726	A	G	-3.067
1	114638577	rs1683253	T	C	-3.582
1	114663968	rs78782944	T	C	3.019
1	115232817	rs138717598	T	C	3.437
1	115262590	rs72687877	A	G	3.55
1	115564009	rs143704109	T	C	2.796
1	115589615	rs12119227	A	G	3.078
1	115894321	rs11102933	A	C	-2.804
1	117613777	rs116106934	T	C	-2.958
1	117857368	rs1289866	A	G	3.146
1	117919698	rs1146300	A	G	4.337
1	118022704	rs145164073	T	C	2.827
1	118024017	rs77953932	A	G	2.644
1	119021550	rs114117660	T	C	-3.172
1	119042243	rs12145150	A	C	2.738
1	119126211	rs78993291	A	G	-2.733
1	119478611	rs1325934	A	G	-2.639
1	119743945	rs61807011	A	G	-3.215
1	119765589	rs17258278	A	G	2.686
1	120073056	rs116494869	T	C	3.471
1	146660421	rs17355768	A	G	2.799
1	147130008	rs114100233	A	G	-3.653
1	151352286	rs12724282	A	G	2.643
1	151551320	rs3748608	A	G	3.313
1	152373743	rs568450351	A	C	-2.776
1	152866565	rs78568414	T	C	2.595
1	153245082	rs821405	A	G	2.738
1	154080957	rs11265099	A	G	-2.821
1	154135445	rs4446955	T	C	3.125
1	154303976	rs6702754	T	C	2.854
1	154514331	rs4845647	A	C	-2.642
1	154548880	rs2072661	A	G	-2.71
1	154700649	rs6662748	T	C	3.266
1	154970972	rs113710565	A	G	3.71
1	155306440	rs41264229	T	C	-2.689
1	155640115	rs41264945	T	C	3.822
1	155840706	rs822519	T	C	-2.968
1	156522313	rs4661180	A	G	2.628
1	156698265	rs3806415	T	C	-3.907
1	156744405	rs111416544	A	G	-2.635
1	156807482	rs56761935	T	C	-2.963
1	157508660	rs2012425	A	G	-2.745
1	158020700	rs80067980	T	C	-2.843
1	158023515	rs7527735	A	G	2.589
1	158060515	rs3768540	T	C	2.644
1	159175354	rs12075	A	G	2.733
1	159583224	rs16842406	A	G	-3.463
1	159660921	rs147556203	A	G	-2.668
1	160096405	rs4656880	T	C	3.507
1	160941445	rs61802225	A	G	-2.611
1	161027668	rs12036299	A	G	-2.989
1	161217024	rs148185634	A	G	-3.41
1	161516360	rs71632960	A	G	2.654
1	161663343	rs113927189	A	G	-2.775
1	161684413	rs55805858	T	C	2.954
1	161693199	rs35002732	T	C	-2.987
1	162054690	rs141425674	A	G	-3.224
1	162129334	rs12069336	A	G	2.699
1	162479196	rs74540749	T	C	2.929
1	162818421	rs1858236	A	G	-3.178
1	162837050	rs10917621	A	G	2.742
1	163025228	rs1507754	A	G	-2.74
1	163839595	rs72686839	A	G	-3.014
1	164156959	rs148701714	T	C	2.584
1	164645697	rs2635029	A	G	-2.845
1	164661688	rs116595145	A	G	-2.598
1	164728536	rs923427	A	G	-3.842
1	165016366	rs1891339	T	C	2.986
1	165098287	rs12091814	T	C	-3.436
1	165109131	rs7525101	T	C	-4.499
1	165124426	rs16840113	A	C	-2.679
1	165124987	rs1419196	A	G	-2.738
1	165143907	rs17411098	T	G	-3.234
1	165309962	rs6666292	T	C	-4.035
1	165339550	rs7538265	A	G	2.635
1	165409698	rs116056180	T	C	-2.922
1	165614080	rs9333447	T	C	-3.487
1	165617786	rs61800393	T	C	-2.737
1	165758647	rs76526674	A	G	3.24
1	165860867	rs7543127	T	C	-2.898
1	166256779	rs112794345	T	C	-2.923
1	166287823	rs11799778	A	G	-2.586
1	166533517	rs764024	T	C	3.49
1	166797081	rs12136696	T	G	2.747
1	168342857	rs35100235	T	C	3.24
1	168517905	rs190295837	A	G	-2.737
1	168866494	rs7551577	T	G	-2.659
1	169459103	rs6684036	T	G	-2.907
1	169590911	rs3917690	T	C	-3.026
1	169654798	rs56747461	T	C	-2.742
1	170898384	rs6692546	T	G	-2.6
1	171306582	rs35591720	T	C	2.654
1	171359166	rs56329318	A	G	2.801
1	171382784	rs72716256	T	C	-3.135
1	171438013	rs55879226	T	C	-3.64
1	171750577	rs2232813	T	C	2.868
1	171823222	rs926545	T	C	-4.691
1	172464790	rs1984404	A	C	2.709
1	172473375	rs76006744	A	G	3.02
1	172604371	rs56067003	A	G	-2.658
1	173205777	rs74126368	A	G	-2.774
1	173749992	rs61827866	T	C	3.04
1	173815111	rs12071594	T	C	3.694
1	174075924	rs2860846	T	G	4.408
1	174465411	rs61826878	A	G	3.518
1	174516366	rs10912807	T	C	4.566
1	175011447	rs6425312	T	C	-2.998
1	175131889	rs61829487	T	C	-3.173
1	175434947	rs78793201	A	G	-2.636
1	177790176	rs36054994	A	C	-3.193
1	177808850	rs141201389	A	G	-2.614
1	178172532	rs147642941	T	C	2.622
1	178180257	rs963607	T	G	-4.092
1	178433368	rs12039605	T	C	2.59
1	178679194	rs7543277	T	C	2.672
1	178967216	rs6663768	T	G	2.673
1	179025796	rs189209053	A	G	-2.999
1	179089292	rs149374679	A	G	3.298
1	179470926	rs115053446	A	G	-2.817
1	179847402	rs1144575	T	G	2.812
1	180186534	rs4652486	A	G	-2.748
1	180232750	rs7520941	T	G	-2.617
1	181700838	rs10797739	T	C	2.709
1	182763867	rs6692809	T	G	2.748
1	183117423	rs16860383	T	G	3.073
1	183356931	rs1122259	A	G	-3.37
1	183545665	rs12122217	T	C	2.713
1	183947633	rs11579482	A	C	2.809
1	184287575	rs12128914	T	C	-4.191
1	185442946	rs6697779	A	G	-2.861
1	185536697	rs76483158	A	G	3.058
1	185697947	rs66766404	T	C	-2.894
1	186149704	rs17466882	A	G	-2.759
1	186846598	rs17591814	T	C	-2.733
1	186952409	rs4402086	A	G	-3.039
1	187034651	rs1297672	A	G	3.097
1	187055323	rs17545182	T	G	-3.172
1	187071523	rs4651349	T	G	2.972
1	187139882	rs61810673	T	G	-2.868
1	187270867	rs6693038	A	G	-3.7
1	187390264	rs4570380	A	G	-2.64
1	187441275	rs6680154	T	C	2.857
1	187548725	rs11803033	A	G	-2.739
1	189935039	rs79501130	A	G	2.737
1	189947018	rs1093195	A	G	3.537
1	190223882	rs10920671	A	G	-3.004
1	190663899	rs74129775	A	C	3.312
1	191000519	rs6668943	T	C	3.309
1	191335350	rs10920928	T	C	3.121
1	192082721	rs10921083	A	G	-3.313
1	192896434	rs17525308	A	G	-2.717
1	193441154	rs4539115	A	G	-2.718
1	194063022	rs1470229	T	G	-2.674
1	194120062	rs10754088	A	G	2.818
1	194372777	rs57014333	A	G	3.593
1	194542413	rs12027061	T	C	3.029
1	194602051	rs34721415	A	C	-2.833
1	194846637	rs339561	T	C	-2.635
1	195265915	rs73058279	T	C	2.651
1	195429780	rs12132561	A	G	2.879
1	196494547	rs4388642	T	C	-3.537
1	197918487	rs10922333	T	C	2.693
1	198143331	rs1938379	T	C	-3.358
1	198312168	rs73082646	A	G	3.531
1	198870799	rs138061025	T	C	3.113
1	199362820	rs571754	T	C	-3.341
1	200199619	rs111837333	T	G	-2.82
1	200841661	rs150156794	T	C	3.25
1	200957412	rs76094226	A	G	-2.686
1	201052640	rs4915478	A	G	2.583
1	201073555	rs12135240	T	C	-2.645
1	201249949	rs3753974	A	G	-3.556
1	201372713	rs2799681	T	C	2.609
1	201581609	rs677093	A	G	2.681
1	201775746	rs4379719	A	G	-3.207
1	202047592	rs138025073	T	C	-3.177
1	202623455	rs10737582	A	G	2.7
1	203011480	rs60532472	T	C	4.022
1	203162875	rs141464605	A	G	2.972
1	204055421	rs139177647	A	C	2.659
1	204245630	rs12724182	T	C	3.343
1	205124174	rs61822627	A	G	-2.756
1	205534982	rs75755293	A	G	-3.78
1	205653756	rs6685188	T	C	-3.787
1	205716582	rs79218503	A	G	-3.17
1	205717823	rs4951261	A	C	3.714
1	205740403	rs823140	A	G	3.386
1	205771782	rs7540981	A	G	-2.923
1	206669465	rs3748022	T	C	-2.769
1	208087259	rs188226218	T	C	2.858
1	208720185	rs7527585	A	G	-3.949
1	208756374	rs116801622	A	G	3.17
1	208808979	rs34729766	T	G	-2.576
1	209042228	rs6692199	A	G	2.795
1	209529654	rs4844815	A	G	3.918
1	209622472	rs12088953	A	G	-3.094
1	210086539	rs12140373	A	G	-4.392
1	210283573	rs150447322	A	G	-2.781
1	210349260	rs2485894	T	C	-4.46
1	210360468	rs114257954	T	G	-2.614
1	210419082	rs41314246	A	C	3.475
1	210490048	rs581631	A	G	-2.927
1	210660195	rs2473621	A	G	3.576
1	210674600	rs12759944	T	G	2.839
1	210806679	rs61827411	A	G	-2.793
1	210902915	rs1934625	A	G	3.713
1	211508042	rs61851032	A	G	2.91
1	211635098	rs73072836	A	G	2.837
1	211760760	rs114561094	T	C	-2.818
1	211824717	rs80190135	T	C	-2.993
1	211894982	rs116206127	T	C	3.411
1	212441128	rs351408	A	G	2.866
1	212690787	rs12410743	A	G	-3.966
1	212833259	rs138161837	A	G	3.551
1	212887313	rs11120001	T	C	-3.162
1	213481525	rs1187795	T	C	3.306
1	213610793	rs79144732	T	C	3.713
1	213915234	rs34425477	A	G	3.126
1	214126621	rs7526703	A	C	3.029
1	214285369	rs76502275	T	C	-2.982
1	214427919	rs12144378	A	G	2.716
1	214492286	rs1134647	A	G	4.044
1	214502322	rs867446	T	G	3.796
1	214727415	rs12744434	A	G	-2.681
1	215130661	rs11120453	T	C	2.919
1	216214996	rs7340049	T	C	-2.721
1	216249076	rs17647012	A	G	2.803
1	216281673	rs11120735	A	C	-2.633
1	216598371	rs76862422	A	G	-2.617
1	216833926	rs1339344	T	G	3.632
1	216937129	rs12075743	T	C	2.676
1	216978927	rs41305106	A	C	-2.699
1	217001587	rs2164614	A	C	-4.001
1	217122207	rs2576197	A	G	2.799
1	217196117	rs1339210	T	C	-4.367
1	217205339	rs78150118	T	G	-3.081
1	217235542	rs6684903	A	G	-3.354
1	217341374	rs187840767	A	G	-2.973
1	217353977	rs11117788	A	G	2.987
1	217392190	rs150919632	T	C	-2.672
1	218132277	rs77357686	A	G	-2.768
1	218318226	rs182442918	A	G	-2.624
1	218495048	rs11118082	T	C	-3.757
1	218557279	rs77307356	T	G	2.66
1	218907657	rs17512596	A	G	3.331
1	218974371	rs35418120	T	C	3.204
1	219649865	rs1538749	A	C	-2.816
1	219901055	rs9729514	A	G	2.939
1	220290057	rs72747391	A	C	2.841
1	220595062	rs7523525	T	C	2.596
1	220892425	rs140836798	A	G	-2.872
1	221689559	rs61600912	A	G	3.409
1	222174444	rs150702286	A	C	-2.897
1	222365644	rs17162930	T	G	-3.181
1	222516853	rs4565717	A	C	2.632
1	222771954	rs12723052	T	C	3.468
1	222778841	rs4360530	A	G	2.664
1	223100293	rs2789966	T	G	3.15
1	223215067	rs139605491	T	C	-3.16
1	223580276	rs61839878	A	C	-3.642
1	223659187	rs55939627	T	C	3.178
1	224794913	rs7535525	T	C	-3.062
1	224796207	rs528923080	A	C	2.772
1	224911116	rs753720	A	G	2.8
1	225057240	rs115281190	A	G	2.913
1	225257997	rs2405939	A	G	-2.727
1	225354983	rs116308248	T	G	-2.954
1	225421741	rs113060992	T	C	-2.672
1	225537071	rs3913653	A	G	3.462
1	225540118	rs3913655	A	G	-2.92
1	225585469	rs6426068	T	C	-2.678
1	225711187	rs10915846	A	G	-4.628
1	225780166	rs526201	T	C	-3.631
1	226123389	rs1223234	T	G	2.975
1	226577306	rs932002	T	C	3.711
1	226792326	rs41314286	T	C	3.186
1	226833304	rs1144836	A	G	2.64
1	227013950	rs142525373	A	G	3.176
1	227512751	rs75521800	T	C	-2.758
1	227895138	rs113307932	T	C	2.857
1	228089545	rs146352706	A	G	3.364
1	228263394	rs2231723	T	C	-3.215
1	228366716	rs141226860	A	G	-2.698
1	228521820	rs380737	A	G	-5.245
1	228530025	rs114936771	T	G	2.685
1	228660471	rs116489014	T	C	-2.616
1	229039469	rs2236590	A	G	-2.652
1	229100364	rs638348	T	C	-2.825
1	229304436	rs78254884	T	C	-2.597
1	229378095	rs12134368	A	G	-2.661
1	229435892	rs12048819	T	C	2.896
1	229714496	rs12732504	T	C	2.78
1	229834050	rs12045643	T	C	3.155
1	229840425	rs6587353	A	G	-3.782
1	229982892	rs1195042	T	G	2.95
1	230138864	rs11579050	T	C	2.93
1	230270895	rs61825399	T	C	4.251
1	230280696	rs115047514	T	C	4.233
1	230310749	rs79249024	A	G	2.839
1	230408512	rs12045859	T	G	2.754
1	230423790	rs59375809	A	G	3.062
1	230438945	rs7533642	A	G	-2.695
1	230446609	rs12135462	T	C	2.969
1	230469505	rs3811478	A	G	2.823
1	230525126	rs12040510	T	C	-3.082
1	230583388	rs78363998	T	C	-2.691
1	230701288	rs12060563	A	G	-3.044
1	230947140	rs1202519	T	C	2.84
1	230970795	rs74353912	A	G	3.277
1	230981907	rs78775814	A	G	-2.811
1	231118857	rs11122177	T	C	-2.721
1	231289473	rs116830637	A	C	-2.716
1	231303626	rs73114169	T	G	-2.611
1	231348588	rs116203244	T	C	-2.678
1	231597964	rs1614148	A	C	-2.65
1	231873198	rs12027635	A	G	-2.621
1	232151908	rs821647	A	G	-2.934
1	233625244	rs117442029	A	G	-3.079
1	233771247	rs701229	A	G	-2.584
1	233827466	rs116661333	A	G	2.684
1	234010304	rs12030287	A	G	-2.601
1	234360858	rs72760035	T	C	2.593
1	234670645	rs76135261	T	C	2.798
1	234696928	rs7540853	T	C	2.702
1	235191818	rs115603745	T	C	-4.048
1	235431792	rs12402243	A	C	-3.089
1	235928296	rs2753328	T	C	-2.985
1	235984628	rs34705553	T	C	-2.597
1	236190382	rs10927288	T	C	-2.841
1	236296360	rs7545167	T	C	-2.761
1	236311644	rs144656374	A	G	-2.67
1	236446421	rs116494649	T	G	2.833
1	236744268	rs1253242	T	C	-3.224
1	236904135	rs7555260	A	G	4.25
1	236936762	rs73119828	A	G	-4.488
1	237196413	rs12022449	A	G	2.639
1	238031677	rs115763318	A	G	3.003
1	238559897	rs923542	A	C	-2.811
1	238959987	rs12093152	A	G	2.916
1	239148701	rs76994094	T	C	3
1	239491164	rs149825772	T	C	2.733
1	239516152	rs10925874	T	C	2.743
1	239992286	rs621060	A	G	2.839
1	240920523	rs74151812	T	G	-2.578
1	241180313	rs641715	T	C	-2.598
1	241209477	rs79732486	A	G	-2.681
1	241242629	rs2678778	T	G	4.395
1	241262306	rs72758847	A	G	-2.679
1	241395123	rs2815857	A	C	-2.715
1	241430636	rs115213775	A	G	3.219
1	242401875	rs412163	T	C	-2.764
1	242542779	rs12138275	A	G	-2.782
1	244228699	rs2353097	T	C	2.722
1	244637733	rs139225146	T	G	2.651
1	244815816	rs2653159	A	G	3.469
1	244941398	rs140652828	T	C	2.694
1	244964876	rs751713	T	C	2.791
1	245349951	rs4658719	T	C	-2.759
1	245359148	rs11590533	A	G	2.76
1	245822863	rs72764818	T	C	3.318
1	245876817	rs6694430	A	G	-2.835
1	245994522	rs79131308	T	C	-3.517
1	246189251	rs34527699	T	G	2.816
1	246918470	rs72764634	T	C	-2.846
1	247380441	rs6682912	T	C	3.148
1	247747112	rs2103335	T	C	-3.143
1	248017236	rs6659169	A	G	-3.176
2	285421	rs60149603	A	G	3.178
2	320572	rs13400201	T	C	2.645
2	482553	rs12470935	A	C	-3.179
2	606213	rs13391869	A	G	3.262
2	612364	rs7601009	T	C	4.082
2	1157465	rs4971399	A	G	-2.745
2	1893049	rs71442304	A	G	2.672
2	2532458	rs62104319	A	G	-2.866
2	2536811	rs76647264	T	C	2.73
2	2540775	rs1980145	A	G	-2.698
2	2569647	rs79325724	T	C	2.787
2	2606306	rs11687242	T	G	-2.875
2	2624039	rs74550043	T	C	2.702
2	2788244	rs62105801	A	G	-2.632
2	3046308	rs7420605	A	G	2.707
2	3617643	rs112198052	T	C	-3.07
2	3662062	rs111414962	T	C	2.763
2	3703041	rs17445240	A	G	-3.45
2	4001677	rs140854386	A	C	-2.597
2	4113703	rs80081544	T	C	3.269
2	4284917	rs72780542	A	G	-3.473
2	4298133	rs4850061	T	C	3.398
2	4865570	rs1837444	T	C	4.104
2	4948472	rs1345000	T	C	2.666
2	4982046	rs11123603	T	C	3.038
2	5550055	rs140606857	A	G	-2.663
2	5798157	rs76094297	A	G	3.139
2	5918416	rs16864190	T	C	-2.67
2	6438180	rs78995774	A	G	2.677
2	7205349	rs35366716	A	G	-2.619
2	7423472	rs13025095	T	C	-3.182
2	7539984	rs10179128	T	C	4.577
2	7571998	rs10192174	A	G	-3.396
2	8101999	rs62104919	T	C	3.105
2	8691159	rs345903	T	G	-2.683
2	8783789	rs76048230	A	G	2.693
2	10125653	rs139793806	T	C	2.708
2	10441790	rs72771663	T	C	2.776
2	10673101	rs79781064	T	C	2.897
2	11048622	rs79563696	A	G	-3.004
2	11931498	rs11679358	A	G	-2.766
2	11989805	rs7575492	A	G	-2.963
2	12312058	rs72779864	A	G	-2.673
2	12745303	rs939219	A	C	3.775
2	13332478	rs11695509	A	C	-3.151
2	13650661	rs47877	A	G	2.75
2	14319301	rs13027107	A	G	-3.634
2	14693095	rs2696904	T	G	-2.654
2	15066143	rs1568284	A	G	2.701
2	15239277	rs112039269	A	C	2.682
2	15373129	rs7563063	A	G	2.747
2	15789981	rs807611	T	G	3.984
2	15844439	rs73915116	T	G	3.381
2	15870327	rs145292493	T	G	2.709
2	15912926	rs10929387	A	G	2.702
2	15930647	rs72784939	A	C	-2.639
2	16108891	rs1344662	A	G	-2.717
2	16867615	rs41347856	A	G	3.687
2	16948679	rs12476443	T	C	-3.664
2	17443182	rs190573273	A	C	2.893
2	17480116	rs11903228	T	C	-4.225
2	17493429	rs112593647	T	C	-2.673
2	17612045	rs908865	T	C	3.894
2	17786305	rs147241257	T	C	-2.807
2	18699750	rs16985182	A	G	-3.496
2	19040717	rs72778985	A	G	2.617
2	19378101	rs72778322	A	G	2.624
2	19637885	rs1608132	T	C	3.296
2	19953470	rs4666346	T	C	-2.626
2	19998512	rs114028016	T	C	3.549
2	21100438	rs13008369	T	G	-2.882
2	22144166	rs1401651	T	G	-3.201
2	22888130	rs13012903	A	G	3.154
2	23182420	rs147168295	A	C	-3.673
2	23325830	rs1867915	A	C	-3.31
2	23426824	rs74990852	A	G	3.289
2	23433180	rs114249184	A	G	-2.788
2	23461355	rs114612513	T	C	-2.673
2	23470301	rs2242007	A	G	-3.357
2	23542131	rs6752243	T	C	-3.886
2	23601301	rs10153903	A	G	2.642
2	23724581	rs1347040	T	C	2.884
2	23818525	rs113296924	A	C	-3.785
2	23876114	rs115334626	A	G	2.871
2	23896727	rs4078753	T	C	2.841
2	24198868	rs114054940	A	G	2.727
2	25478461	rs72810052	A	G	-2.86
2	25487200	rs141163301	T	C	2.591
2	26731244	rs13029647	T	C	-2.592
2	26774048	rs184748033	T	G	3.294
2	26980198	rs56347462	A	G	-2.82
2	27016988	rs6710941	T	C	-2.586
2	27335586	rs1866559	T	C	3.392
2	27354419	rs11695641	T	C	3.92
2	27419282	rs1275501	T	G	5.187
2	27420605	rs62130677	A	G	3.425
2	27513678	rs76362353	T	C	-2.598
2	27552793	rs116493147	A	C	-3.252
2	27613617	rs11891554	A	G	2.818
2	27686911	rs6747190	T	C	-2.895
2	27688483	rs139218763	A	C	2.897
2	27730940	rs1260326	T	C	-10.027
2	27796159	rs77535061	T	G	-3.273
2	27796526	rs10165098	T	C	-4.739
2	27933750	rs77570516	A	G	2.847
2	28145159	rs17758075	T	G	2.652
2	28624833	rs4666070	A	G	-3.389
2	28896205	rs75563722	A	G	-3.086
2	29183707	rs78396924	A	G	-2.898
2	29477490	rs72790273	T	G	-3.639
2	29626802	rs72792447	T	C	-2.896
2	30135769	rs13432309	A	G	-3.363
2	31113622	rs1862959	T	G	2.745
2	31156976	rs72787205	A	G	3.585
2	31289815	rs17010640	T	C	2.799
2	31445795	rs13386968	A	G	-2.76
2	31548216	rs76208028	T	C	-3.022
2	31808970	rs676033	T	C	3.12
2	32272254	rs7600885	T	C	3.999
2	32320930	rs35479389	A	G	2.688
2	32603805	rs762025	A	G	3.141
2	32897147	rs2295730	T	G	3.927
2	32954020	rs7370516	A	G	-2.78
2	33072544	rs144811434	A	G	2.623
2	33112689	rs11901774	T	C	2.847
2	33115319	rs192652215	T	C	-2.891
2	34596590	rs13009191	A	G	3.305
2	34796315	rs62161941	A	G	-2.768
2	35273820	rs1305577	T	C	-2.833
2	35471062	rs17327322	T	C	2.69
2	35672382	rs2714587	T	C	-2.628
2	35835691	rs142548060	T	C	3.553
2	36123200	rs140502001	T	C	2.868
2	36313883	rs79623001	A	G	3.05
2	36496892	rs2372496	T	C	2.796
2	37265193	rs139662639	A	C	3.07
2	37821212	rs12478800	A	G	-2.755
2	37904096	rs13426677	T	C	-2.852
2	38686223	rs9678066	A	C	2.656
2	39978362	rs6750252	T	G	-2.904
2	40136367	rs114922187	T	C	-2.964
2	40311485	rs6544309	A	G	-2.683
2	40480860	rs150446783	A	G	3.072
2	41130693	rs78035091	A	C	3.093
2	41610898	rs111259122	A	G	-2.917
2	41941307	rs116165656	T	G	2.709
2	43424275	rs62137371	T	C	-2.594
2	43943306	rs116776252	A	G	-4.21
2	44181351	rs17031776	T	C	-2.728
2	44326028	rs62135536	T	C	-4.39
2	44821135	rs62132286	T	C	-3.098
2	44837134	rs62132313	A	G	-2.755
2	45060570	rs341573	A	G	3.447
2	45091456	rs10193492	A	G	-3.584
2	45139904	rs472140	T	C	8.125
2	45141776	rs62131212	A	G	-3.313
2	45294755	rs953799	A	G	-4.032
2	45309711	rs12994489	A	G	-3.139
2	45351867	rs7575297	A	G	3.043
2	45367818	rs35138616	A	C	3.533
2	46091279	rs10181963	A	C	-2.643
2	46235359	rs7602129	T	C	2.743
2	46313481	rs1143691	T	C	-2.932
2	46325009	rs67179108	T	G	-3.57
2	46328552	rs7568264	A	G	2.901
2	46748395	rs2012022	T	C	2.913
2	46897570	rs6734725	A	G	-3.157
2	47001928	rs72802489	T	G	-3.334
2	47266686	rs115054171	A	G	-2.734
2	47284334	rs113814439	T	C	-2.768
2	47308101	rs139173129	T	C	-2.868
2	47627695	rs113967029	T	C	-2.586
2	48040253	rs182745545	A	G	-2.895
2	48277490	rs7601767	A	G	-3.21
2	48533689	rs62138804	T	C	3.361
2	48774852	rs115204729	T	C	2.69
2	48808594	rs3749142	T	C	2.851
2	48824650	rs35265092	A	G	3.18
2	49009387	rs78688358	T	G	-2.782
2	49091377	rs33998025	A	G	-2.611
2	50555539	rs11898576	T	C	-2.776
2	51386020	rs189406842	T	C	-3.29
2	52635163	rs77676539	T	C	2.613
2	52705008	rs116160686	A	C	2.671
2	52815264	rs62128489	T	G	-2.691
2	52898848	rs7573408	T	C	3.795
2	52926004	rs75011469	T	C	2.789
2	53060191	rs4233957	T	C	-3.204
2	53224401	rs4672154	T	C	3.177
2	53376125	rs10171983	T	C	3.252
2	53488034	rs195592	T	C	-2.657
2	55058198	rs930493	A	G	2.739
2	55222132	rs2580776	A	G	2.655
2	55706667	rs74928805	A	G	2.782
2	56103170	rs7563085	A	G	2.796
2	56133516	rs13019797	A	G	-2.717
2	56507299	rs888281	T	C	-2.806
2	57011037	rs11883677	T	C	-3.369
2	57159694	rs10179105	T	C	-4.935
2	57210926	rs114927830	T	G	-2.982
2	57352324	rs78039387	A	G	3.28
2	57801848	rs116597610	T	C	-3.243
2	57886839	rs114697149	A	G	-3.279
2	58039682	rs72804575	A	C	-2.688
2	58042241	rs1402398	A	G	6.363
2	58145973	rs2678912	A	G	3.433
2	58167395	rs146926562	A	C	2.637
2	58186797	rs34188630	T	C	3.229
2	58407747	rs848283	T	C	-3.076
2	58445910	rs72618694	T	C	5.958
2	58446080	rs6717332	T	G	-2.805
2	58637283	rs35995464	T	C	-2.899
2	58824855	rs6752304	A	G	-3.645
2	58910104	rs7559374	A	C	3.482
2	58985712	rs115570732	A	G	2.624
2	59032519	rs6545702	A	C	-3.309
2	59147994	rs10490100	T	C	2.923
2	59227529	rs6758107	A	C	-2.707
2	59235713	rs78458577	A	G	2.854
2	59281636	rs995990	A	G	-3.555
2	59294558	rs10172678	T	C	2.761
2	59324924	rs142787122	A	G	2.991
2	59360617	rs6711660	T	C	3.364
2	59433517	rs79725554	A	G	-3.577
2	59488592	rs139648605	A	G	2.694
2	59644842	rs12463513	A	G	2.71
2	59741944	rs142763341	A	G	-3.398
2	59772239	rs2540082	A	G	-3.284
2	59793042	rs11125801	T	C	2.715
2	59830611	rs2539704	T	C	2.824
2	59990896	rs78043120	A	C	2.981
2	60097633	rs17050472	T	C	3.051
2	60106395	rs74980347	A	G	3.057
2	60124536	rs12713412	A	G	-4.173
2	60217072	rs146003635	T	C	-2.85
2	60253196	rs116275410	T	C	3.258
2	60668171	rs71541914	A	G	3.089
2	60810195	rs357002	A	G	-2.765
2	61347589	rs1177291	T	C	-3.451
2	61439206	rs751341	T	C	4.194
2	61735446	rs766448	T	C	-4.536
2	61808402	rs186913089	A	C	3.662
2	62622961	rs78323974	A	G	3.456
2	62778578	rs58257459	A	G	-3.566
2	62806077	rs62179979	T	C	-2.949
2	62816083	rs11679934	T	C	3.105
2	63142864	rs2539987	A	G	3.466
2	63554251	rs143020935	T	C	-3.005
2	64609175	rs115196223	T	G	2.638
2	65323181	rs141825628	A	G	3.554
2	65543589	rs6546144	T	G	3.452
2	65650140	rs76304962	A	G	3.142
2	65651356	rs7583469	T	C	-4.123
2	66102044	rs2194784	T	C	2.803
2	66150845	rs17031141	T	C	-4.253
2	66285871	rs4671709	T	C	4.171
2	66324123	rs17031470	A	G	2.747
2	66454464	rs2860515	A	G	3.12
2	66471992	rs71403766	T	C	-2.6
2	66749610	rs4430933	A	G	-3.839
2	66990541	rs80140048	T	C	2.983
2	67195112	rs72821471	T	C	2.819
2	67410112	rs12996858	A	C	2.764
2	67496547	rs17530371	T	C	2.583
2	67750155	rs10181768	A	C	2.624
2	68090392	rs6546336	T	C	-3.065
2	68149637	rs78124934	A	G	-3.222
2	68604912	rs10183971	A	G	-2.662
2	69171641	rs75021173	A	G	3.241
2	69280912	rs6722226	A	G	2.763
2	69406879	rs10221913	A	G	2.658
2	71958592	rs2419760	A	G	2.909
2	72088761	rs11687017	A	G	2.739
2	72231987	rs76660899	T	C	-3.333
2	72767778	rs983928	A	G	-3.65
2	73506711	rs6737049	A	G	-2.627
2	73601606	rs7586361	A	G	3.581
2	73911169	rs4852965	T	C	3.698
2	74223451	rs13391360	T	C	2.83
2	75451823	rs7598278	T	G	-2.778
2	75470713	rs1861430	A	G	4.198
2	75563864	rs78280093	T	G	-2.677
2	75761948	rs114437475	A	C	-2.766
2	75792830	rs17677254	A	G	3.038
2	75845812	rs116827500	T	C	-3.383
2	75853353	rs67929017	T	G	3.256
2	76564897	rs1850899	T	C	3.157
2	76780313	rs1519993	A	G	2.887
2	77044392	rs60473959	A	C	3.207
2	77547917	rs290022	A	G	-2.624
2	77846365	rs76207057	T	C	2.594
2	77857812	rs186714675	T	G	3.411
2	78125714	rs6547168	T	C	3.149
2	78147801	rs62164708	A	G	-3.347
2	78338598	rs12467155	A	C	2.859
2	78344154	rs72819014	A	G	2.88
2	78504770	rs7567450	A	G	2.798
2	78715200	rs1157602	T	C	-3.544
2	78735074	rs62164677	A	G	3.029
2	79208422	rs17015977	A	C	-2.715
2	79227289	rs283820	T	C	-3.222
2	79405045	rs79898018	T	G	2.929
2	79405396	rs17016435	A	G	3.347
2	79449707	rs4853443	A	G	-2.866
2	79577068	rs6729999	T	C	-3.325
2	79763005	rs67690279	A	G	-3.873
2	80021107	rs67078753	A	G	-4.513
2	80278302	rs145788871	T	G	-2.891
2	80279831	rs17339856	A	G	-4.762
2	80295279	rs11126749	A	G	3.668
2	80309430	rs59712479	A	G	-4.864
2	80454838	rs62141561	A	G	3.369
2	80465130	rs6721948	A	G	3.53
2	80490114	rs318365	T	C	2.75
2	80818999	rs116647469	A	G	-2.597
2	81000791	rs10183950	A	G	2.699
2	81149251	rs60180629	T	C	3.561
2	81685319	rs113254449	T	G	3.75
2	81936727	rs111475364	T	C	-3.529
2	82610118	rs114936547	A	G	-2.823
2	83059970	rs10496276	T	G	-3.817
2	83341459	rs79672111	A	G	-2.978
2	83484993	rs35568655	A	G	2.946
2	83918975	rs150797065	T	C	-3.115
2	84050805	rs4266026	T	C	4.096
2	84250915	rs13417614	A	G	3.354
2	84377246	rs12466737	T	C	3.808
2	85485251	rs80322989	A	G	2.726
2	85691403	rs150664639	T	C	3.455
2	88362712	rs10865487	A	C	3.346
2	88738507	rs6721576	T	C	2.646
2	96753047	rs116574444	A	G	2.698
2	97137311	rs114173229	T	C	-2.972
2	97580948	rs185635084	A	G	-2.659
2	97594303	rs62152915	T	C	-3.93
2	97607484	rs13006507	A	G	2.633
2	98373006	rs5865	T	C	3.383
2	98634194	rs6744943	T	C	3.009
2	99136127	rs17504837	A	G	3.164
2	99154508	rs114643732	A	G	-2.607
2	99363991	rs72825800	A	G	2.913
2	99590471	rs146842839	T	C	-2.607
2	100873034	rs75303102	T	C	3.431
2	101239650	rs13386350	T	C	3.675
2	101722151	rs78228034	T	C	2.942
2	101848843	rs72822981	A	G	3.382
2	102011638	rs146161535	T	C	2.73
2	102051291	rs72825080	T	C	-2.899
2	102157338	rs12469197	A	G	-2.608
2	102290232	rs77403630	T	C	2.694
2	102445645	rs17026163	T	C	-3.263
2	103216078	rs11685729	A	G	-2.589
2	103371316	rs2732835	T	G	3.388
2	103587575	rs956966	A	G	-3.213
2	103647364	rs12986624	T	C	-2.782
2	103767612	rs1680797	A	G	3.442
2	103975782	rs1433310	A	G	2.792
2	104196299	rs76625583	T	C	-2.715
2	104374926	rs78154160	T	C	3.181
2	104492694	rs11696025	T	C	4.072
2	104578923	rs2582974	T	C	3.097
2	104589138	rs11903187	A	G	-2.899
2	104749104	rs6736012	A	G	3.537
2	104830013	rs4555365	T	C	3.494
2	104848853	rs7572149	T	C	2.777
2	105525878	rs17683068	A	G	3.089
2	106046263	rs143741862	T	C	2.652
2	106547624	rs12479052	A	G	-2.759
2	106638146	rs3890390	A	C	2.877
2	106672389	rs34035310	T	C	-2.618
2	106876057	rs147665813	A	G	2.82
2	106895613	rs112823450	T	C	2.839
2	106978829	rs79879528	T	C	-2.912
2	107224384	rs144182579	A	C	-2.614
2	107933452	rs139948212	A	G	2.618
2	108014254	rs12987451	A	G	3.007
2	108226245	rs72823061	T	C	-2.662
2	108535184	rs143001022	A	G	2.654
2	108602018	rs13014176	A	G	3.647
2	109639668	rs13017668	T	C	-2.836
2	109703659	rs79997146	T	G	-2.713
2	109846429	rs78514006	T	C	-3.097
2	109993571	rs10196240	T	C	-2.738
2	111808078	rs1821969	A	G	-2.932
2	112446831	rs12999970	A	C	3.435
2	112694629	rs72823499	T	G	-2.981
2	112770799	rs57116599	A	G	-2.813
2	113007757	rs17781007	T	C	3
2	113021811	rs6542047	T	C	3.442
2	113321595	rs3980079	T	G	3.554
2	113338564	rs34098788	A	G	3.595
2	113639633	rs57799055	A	C	-2.779
2	113783231	rs36008703	T	C	-2.725
2	114032203	rs74979286	A	G	-2.758
2	114569651	rs11899742	A	G	-2.938
2	114596068	rs62171762	T	C	-2.647
2	115290063	rs57565563	T	C	-2.794
2	115743921	rs1396934	A	G	-2.664
2	116871427	rs77393244	T	C	2.787
2	117447268	rs75277913	A	C	-3.049
2	117713055	rs75165989	A	G	-2.944
2	118542042	rs13416893	T	C	-2.812
2	119615994	rs66733424	T	G	2.866
2	119710713	rs62157378	T	C	3.067
2	119790284	rs6731786	A	C	2.784
2	119821279	rs12471476	T	C	-3.153
2	119858061	rs330754	A	C	2.676
2	120066251	rs142686433	T	C	-2.595
2	120810343	rs1713069	A	G	3.144
2	121024798	rs148141523	A	G	2.668
2	121310269	rs6706968	A	C	3.343
2	121568708	rs11681811	A	G	2.855
2	121621410	rs55817533	A	C	-2.657
2	121889547	rs1033258	A	G	-2.763
2	122821486	rs1219902	T	G	3.154
2	123087121	rs6707005	T	G	2.857
2	123249909	rs10205651	T	C	2.788
2	123429306	rs142968906	A	C	-2.67
2	123849514	rs167256	T	C	3.449
2	123963011	rs11681882	T	C	2.864
2	124000104	rs138547877	T	C	-2.784
2	124155047	rs6712317	T	C	-3.019
2	124193803	rs116038543	A	G	-2.672
2	124409994	rs1513792	A	G	2.746
2	124630033	rs12998747	T	G	2.84
2	124780032	rs34388147	A	C	-2.939
2	124791574	rs62161934	A	G	-2.888
2	124860917	rs140425695	T	G	-2.633
2	125000429	rs779988	T	G	4.331
2	125227773	rs141813801	A	G	2.884
2	125241942	rs34918042	A	G	-3.662
2	125293580	rs72843198	T	C	-2.856
2	125308235	rs7590741	T	G	3.713
2	125318513	rs34458242	T	G	3.333
2	125440268	rs10202904	T	G	-3.224
2	125459519	rs139410182	T	C	-2.633
2	125504906	rs35749633	T	C	2.657
2	125772261	rs6747169	A	G	2.925
2	125932699	rs116769857	A	G	-3.975
2	125936673	rs35539033	A	G	2.663
2	126253473	rs75245717	T	C	-3.6
2	126885317	rs116436563	T	C	-3.145
2	127924714	rs6730476	A	G	-2.701
2	128539331	rs150665009	T	C	2.757
2	128747549	rs17262104	T	G	-3.435
2	128757995	rs17015864	A	C	2.673
2	129050751	rs77483185	T	C	3.833
2	129078206	rs840884	T	C	2.746
2	129115531	rs76442299	T	C	2.786
2	129142584	rs12622103	T	C	-3.378
2	129151544	rs79913708	T	C	2.927
2	129396694	rs10166486	T	C	2.749
2	133940032	rs73958671	A	G	-3.679
2	134077171	rs78271315	A	C	-2.595
2	134106056	rs13401022	A	G	3.188
2	134984344	rs1257209	T	C	-2.752
2	136893225	rs17382303	T	G	3.494
2	137542847	rs35702515	T	G	2.693
2	137854851	rs1432229	A	G	2.694
2	137923761	rs17346504	T	C	3.471
2	138044339	rs13404706	T	G	3.131
2	138285626	rs10202518	T	C	-5.984
2	138422909	rs62166263	A	C	-2.669
2	140033771	rs112138490	A	G	-3.751
2	140093719	rs10174375	T	G	-2.874
2	140345238	rs16842602	T	C	-3.407
2	140763667	rs4954813	T	C	-2.771
2	140975885	rs7567599	A	G	3.228
2	141260668	rs4444457	A	G	3.522
2	141338819	rs12467852	A	G	3.269
2	141362058	rs491391	A	C	-3.038
2	141804368	rs11696012	T	C	2.591
2	142096552	rs10496878	A	G	-2.773
2	142272808	rs183985083	T	G	-2.912
2	142986704	rs78180933	A	G	-2.867
2	143304139	rs35768862	T	G	-2.645
2	143892794	rs827219	T	C	2.712
2	144225215	rs13024996	A	C	-5.7
2	144296685	rs2592101	A	G	-4.413
2	144301488	rs34406675	A	G	-2.777
2	144417162	rs4146024	A	G	2.606
2	144429770	rs1517912	A	G	-3.686
2	144450181	rs1996447	T	G	3.107
2	144489612	rs138987440	T	C	-3.783
2	145055874	rs368608741	T	C	-3.183
2	145141541	rs12991836	A	C	-2.938
2	145316151	rs4662379	T	G	-3.891
2	145358595	rs78299333	A	G	-4.254
2	145550070	rs75569979	T	C	2.697
2	145658303	rs148912137	T	C	-2.976
2	145667288	rs17407553	T	C	3.862
2	145892427	rs2697329	A	G	-2.906
2	145984831	rs76676584	A	C	-2.881
2	146047666	rs74451754	A	G	2.584
2	146346812	rs6715269	T	C	-3.072
2	146439572	rs113542905	T	C	2.882
2	146513168	rs2577216	T	C	4.804
2	146691791	rs10803513	A	G	-4.072
2	146813212	rs80343082	A	G	2.597
2	147026018	rs13013481	A	G	-3.338
2	147199663	rs112276783	A	G	-2.766
2	147386275	rs74481953	A	G	-3.008
2	147880646	rs2258224	T	C	-2.9
2	147956293	rs72859280	T	G	4.484
2	149130406	rs72859326	A	G	2.964
2	149257129	rs16828691	A	G	2.719
2	149552917	rs115063819	T	C	-3.142
2	150063501	rs13411092	T	C	2.605
2	151076395	rs60318997	A	G	-3.278
2	151316465	rs10930121	T	C	-2.767
2	151588066	rs72870913	T	C	3.111
2	151756705	rs72862948	T	C	2.783
2	152875162	rs7585215	T	C	2.867
2	153027632	rs76137960	T	G	-2.623
2	153197290	rs55860423	T	C	3.454
2	153558361	rs111795140	A	G	2.854
2	153816776	rs112565020	T	C	3.261
2	154048639	rs75457406	A	G	3.045
2	154108049	rs116264678	A	G	-3.419
2	155297125	rs7355280	T	C	2.696
2	155647989	rs76275613	T	G	-2.859
2	155732439	rs114369249	T	C	-2.953
2	155733718	rs11682240	T	C	3.138
2	155765902	rs9973321	T	G	2.862
2	155996032	rs7574144	T	C	-3.187
2	156038422	rs143970277	T	C	-3.262
2	156329386	rs189059990	T	C	-3.161
2	156657536	rs73022352	A	G	-3.147
2	156951851	rs143246477	T	C	2.576
2	157140624	rs67812991	T	C	-2.932
2	157664784	rs1494073	T	C	-3.004
2	157868763	rs111299650	A	G	2.815
2	158314839	rs80000081	T	C	-2.59
2	158661892	rs75548305	T	C	2.661
2	158803348	rs71421059	T	C	2.727
2	158938180	rs67568137	T	C	3.025
2	158984730	rs6437138	T	C	-2.884
2	159277195	rs141212451	T	C	3.484
2	159572363	rs2711054	T	C	2.69
2	159625983	rs1515928	A	G	-3.194
2	159664171	rs11690492	T	C	3.468
2	159742905	rs182889963	T	C	-3.404
2	161501421	rs79932649	A	G	4.153
2	161759779	rs58290939	T	C	-2.955
2	161784760	rs150584090	T	C	-2.985
2	162025322	rs6432674	T	G	3.913
2	162270728	rs1559629	T	C	-3.481
2	162433413	rs13017694	T	G	2.956
2	162720836	rs62188763	A	G	3.013
2	163705009	rs72879117	T	C	-3.788
2	163826408	rs985696	A	G	3.37
2	164936017	rs34238342	T	C	3.532
2	165345157	rs6759867	T	C	3.308
2	165508389	rs10184004	T	C	3
2	165565548	rs3769872	T	C	-2.711
2	165903749	rs10930147	T	C	3.272
2	165958651	rs62174897	A	G	-2.936
2	165999460	rs115493988	T	C	3.176
2	166006729	rs7565775	T	C	-2.773
2	166159686	rs7592445	T	C	-3.551
2	166315656	rs79672333	T	G	-4.389
2	166351040	rs116800628	T	C	-2.878
2	166471015	rs12471746	A	C	-2.689
2	166645594	rs77576288	A	C	-3.565
2	166971817	rs115330888	T	C	2.759
2	167039238	rs141374655	A	G	-2.589
2	168582062	rs72876847	A	G	2.829
2	169074972	rs10208207	T	C	2.8
2	169107532	rs6716501	T	C	-4.955
2	170291997	rs77106080	A	G	-2.805
2	171088286	rs6433183	T	C	-3.272
2	171212153	rs17579090	A	G	-3.263
2	171289150	rs148507407	T	G	-2.985
2	171502717	rs138059835	T	G	-2.953
2	172313724	rs35412246	T	G	-2.583
2	172659376	rs17581284	T	C	-3.202
2	172912098	rs1008151	A	G	-3.317
2	173373045	rs72892568	A	G	-3.12
2	173533188	rs2054163	A	G	-3.223
2	173619528	rs13383922	T	C	2.765
2	174178619	rs144870202	A	C	2.755
2	174302989	rs59302213	T	G	-3.917
2	174472177	rs2167624	A	G	2.731
2	175102999	rs10460313	A	G	-2.843
2	175200127	rs1868600	A	C	-3.387
2	175332086	rs28571752	A	G	-3.278
2	175581234	rs80098185	A	C	2.748
2	176095961	rs75306150	A	G	-3.476
2	176204762	rs76515603	A	G	-3.254
2	176323522	rs2461746	A	G	2.648
2	176612927	rs111899729	T	C	2.72
2	176641677	rs34751238	A	G	2.749
2	176649539	rs72922455	A	G	-2.599
2	176724173	rs146950407	T	C	-3.038
2	176747077	rs112987532	A	G	-2.584
2	177530617	rs79174116	A	G	-2.914
2	177597634	rs75547292	A	G	-3.243
2	178079907	rs3109080	T	C	-3.801
2	178125142	rs34468415	A	G	3.416
2	178162586	rs2444563	T	C	2.661
2	178482594	rs61742858	T	G	-2.808
2	178544944	rs142278668	T	G	-3.007
2	179542233	rs2742349	A	G	3.5
2	179622850	rs142158088	T	C	-3.565
2	179658916	rs79336115	T	C	-3.253
2	180299320	rs114396471	A	G	2.785
2	180596475	rs7574931	T	C	3.023
2	180642231	rs184747139	A	C	-3.348
2	180963329	rs62180980	T	C	4.105
2	180999400	rs112146551	A	G	2.795
2	181016133	rs17180327	A	G	-2.883
2	181385906	rs1982446	A	G	-4.621
2	181456978	rs1919156	T	C	-3.82
2	181598734	rs75445881	T	C	-2.852
2	182569944	rs2696324	T	C	-2.633
2	183518851	rs10189496	T	C	-2.778
2	183543337	rs288339	A	G	-3.735
2	184392834	rs10198445	T	C	3.319
2	184465650	rs2049716	T	C	3.733
2	184476847	rs2123821	T	C	-3.558
2	184502620	rs11889099	A	C	3.209
2	185036013	rs872194	T	G	3.64
2	185455349	rs74661316	T	C	2.596
2	186016192	rs55943397	A	G	3.356
2	187626344	rs61746720	A	G	2.78
2	187643981	rs77114321	T	C	-2.851
2	188116107	rs75569030	T	C	2.764
2	188402463	rs189847840	A	G	-3.189
2	188953133	rs1371530	T	C	3.388
2	189382844	rs34005308	A	G	-2.905
2	190483844	rs13010391	T	C	-4.206
2	190490891	rs62183625	T	C	3.032
2	192167280	rs10497714	A	G	-2.908
2	192293365	rs76131690	T	C	2.76
2	192567737	rs80113293	A	G	-2.846
2	192582719	rs11682444	T	C	2.922
2	192707532	rs72912357	A	G	3.384
2	192780807	rs139482562	A	G	-2.715
2	192939279	rs13018560	T	C	2.656
2	193307577	rs66809495	A	G	-3.199
2	194073376	rs112553333	A	G	-2.919
2	194175383	rs79927057	A	C	2.985
2	194410032	rs71418889	A	G	-3.294
2	194715328	rs10209427	T	C	3.392
2	194998381	rs35080854	A	G	-2.936
2	195312978	rs148957443	T	G	2.852
2	195909810	rs12473942	T	C	2.708
2	196044024	rs16837888	A	G	4.105
2	196154105	rs11692832	T	C	3.662
2	196315854	rs16841170	T	C	3.726
2	196436943	rs11885009	A	G	4.065
2	196978346	rs72919142	A	G	-2.791
2	198625744	rs73054819	T	G	-2.749
2	198883098	rs112922254	A	G	-2.749
2	199060970	rs7590253	A	G	2.823
2	200742162	rs6707609	A	C	-3.784
2	201240305	rs12990174	A	G	4.719
2	201241935	rs295121	A	G	-3.478
2	201314274	rs17447598	A	G	3.204
2	201347608	rs148935136	T	C	-3.176
2	202317060	rs116002494	T	C	2.648
2	202848214	rs55846056	A	C	-3.132
2	202875788	rs115356572	A	G	-2.621
2	203314641	rs114480384	T	C	-2.744
2	203898530	rs116022419	T	C	3.299
2	205077516	rs62179991	A	C	3.895
2	205784480	rs13005428	A	G	-2.651
2	205799241	rs13421467	T	C	-2.92
2	205799804	rs1355341	T	C	2.932
2	205943592	rs985164	A	G	2.893
2	206152106	rs1207428	T	C	-3.48
2	206342047	rs140420979	A	G	-2.896
2	206468860	rs116559420	T	G	-3.682
2	206558513	rs1533509	T	C	-2.992
2	206572406	rs139609381	T	G	2.591
2	206808059	rs7583781	A	G	-3.611
2	206851546	rs7600302	A	G	3.1
2	206940229	rs112767707	T	G	3.77
2	207368385	rs58627796	T	C	3.623
2	207723830	rs17744719	A	C	3.183
2	207918695	rs6712271	A	G	2.757
2	208255581	rs13415468	T	G	4.111
2	208499512	rs7575103	A	G	-3.934
2	208954440	rs142816919	T	C	-2.854
2	209211307	rs75501388	A	G	-2.686
2	210035738	rs2165170	T	C	-2.676
2	210552162	rs3768815	T	C	2.694
2	210941688	rs115302848	A	G	2.737
2	211688944	rs79597859	A	G	3.281
2	211800883	rs143836140	T	G	2.586
2	212138501	rs114095619	T	C	2.848
2	212336730	rs13383927	T	G	2.677
2	213282246	rs73062337	T	C	-2.664
2	213307239	rs117594174	T	C	3.863
2	213769574	rs12473314	T	C	-3.478
2	213880964	rs72946458	A	G	-2.67
2	215010125	rs114048866	A	G	3.2
2	215010606	rs76102347	A	G	-2.954
2	215239943	rs6749380	T	C	3.041
2	215239986	rs79858733	A	C	-2.852
2	215241551	rs73989464	A	G	3.463
2	215316402	rs139937711	A	G	2.911
2	215620757	rs6759222	A	C	-3.408
2	215674371	rs34732883	T	C	-2.781
2	215742002	rs78085738	A	G	2.808
2	216289343	rs1250250	A	G	2.692
2	216797161	rs7588271	A	G	-2.674
2	216818705	rs3770523	T	C	2.713
2	217148995	rs2080751	T	C	-3.094
2	217415482	rs1525609	A	C	2.675
2	217889766	rs13410769	T	C	-2.579
2	218170818	rs12471893	T	C	2.58
2	218608733	rs76018285	A	G	2.764
2	219938004	rs10172691	A	G	2.743
2	220659918	rs1425034	A	G	2.663
2	220728527	rs78301463	T	C	2.851
2	221316598	rs75236282	A	G	2.704
2	221890618	rs12465212	T	C	-3.254
2	221960036	rs34132465	A	G	2.634
2	222338834	rs1430211	T	C	2.683
2	222691076	rs35657707	A	G	-3.676
2	222703581	rs115879196	T	C	2.981
2	223107231	rs34605384	A	G	3.097
2	223160493	rs45441600	T	C	3.571
2	223302402	rs13417878	T	G	2.922
2	223349997	rs74987695	A	G	2.888
2	223543633	rs7579011	A	G	2.628
2	223804751	rs10804312	A	G	-2.98
2	224655347	rs4404259	A	G	2.671
2	224995505	rs11902689	T	C	2.675
2	225235549	rs13005364	A	G	-2.65
2	225334104	rs11681451	T	C	3.628
2	225343878	rs11682828	T	C	3.526
2	225345499	rs78473514	A	G	2.964
2	225522993	rs13414466	T	C	-4.287
2	225603172	rs142034895	T	G	-2.762
2	225954460	rs75423430	A	G	2.973
2	226136643	rs1822476	T	C	3.685
2	226192429	rs138830545	A	G	-3.259
2	226306993	rs1517500	T	C	3.821
2	226877854	rs1829344	T	C	-3.541
2	227144141	rs1515103	T	C	-3.203
2	227179889	rs2713551	T	C	-4.135
2	227215854	rs6737349	A	G	2.687
2	227244381	rs10933143	A	G	3.72
2	227307691	rs114982530	T	C	2.632
2	227360446	rs11903929	T	C	-2.598
2	227401595	rs10498205	T	C	2.683
2	227986406	rs6713185	T	C	-2.782
2	228624416	rs76058325	T	C	-2.71
2	228692175	rs34019692	T	C	2.747
2	229016221	rs6436760	T	C	3.007
2	229023907	rs62201116	T	C	3.108
2	229232431	rs76368307	T	C	2.63
2	229304930	rs73995285	A	C	3.544
2	230010831	rs6758997	A	G	-2.864
2	230485976	rs72991654	T	G	2.582
2	230560814	rs76120928	T	C	2.878
2	230714025	rs1372086	A	G	2.966
2	231038867	rs138868181	T	G	2.862
2	231179590	rs2396743	A	G	2.75
2	231913395	rs6854	T	G	-2.909
2	232097456	rs75502293	A	G	2.877
2	232279155	rs10804374	A	G	-2.87
2	232334335	rs79106302	T	C	-2.592
2	232337479	rs12618049	A	C	-3.319
2	232902074	rs3100609	A	C	2.954
2	233716421	rs4973563	T	C	-2.857
2	233810859	rs72978109	T	C	-3.113
2	235058881	rs73996598	A	G	3.156
2	235216733	rs4663128	T	G	-2.595
2	235400033	rs3105850	T	C	2.787
2	235748155	rs6760728	A	G	2.839
2	236088791	rs75122070	T	G	-2.602
2	236494397	rs35062798	A	G	2.898
2	236910234	rs10196731	A	G	-2.593
2	236957822	rs2034648	A	G	3.45
2	237024362	rs13383138	T	C	-2.621
2	237067526	rs10166739	A	G	3.675
2	237562813	rs35562642	A	G	2.923
2	237734309	rs10208502	A	G	-2.786
2	237924382	rs7583300	A	G	-2.679
2	238284107	rs11896721	A	G	-2.688
2	238502871	rs6710722	T	G	-2.691
2	238689369	rs6739130	A	G	2.592
2	238980246	rs78082394	T	C	-2.623
2	240111521	rs2290092	T	C	2.658
2	240297373	rs114414134	T	C	2.798
2	241129160	rs74819837	T	C	-2.731
2	242108235	rs2268897	A	G	2.617
2	242394141	rs764081	T	G	-2.783
3	73912	rs6801472	A	G	-5.107
3	189256	rs73019232	T	C	2.814
3	217541	rs17262485	A	G	3.186
3	340579	rs13071211	A	C	2.814
3	363691	rs73009523	T	C	2.738
3	639998	rs184354118	A	G	-2.696
3	709106	rs17471835	T	C	-2.901
3	919768	rs35821899	A	C	2.806
3	1096770	rs6442164	A	G	2.98
3	1123449	rs75299544	T	C	-2.628
3	1231547	rs147279836	A	G	-3.347
3	1246486	rs1499095	T	C	2.663
3	1279491	rs55686124	A	G	2.943
3	1373059	rs116157187	A	G	3.872
3	1507250	rs77537194	A	G	2.714
3	2019663	rs6442709	A	G	2.66
3	2157509	rs140414398	A	C	-2.621
3	2187187	rs67599676	A	G	-3.126
3	2260974	rs77685161	A	G	-3.359
3	2317346	rs55690483	A	C	-2.674
3	2937447	rs150515080	A	G	-3.022
3	2961314	rs4589913	A	G	-2.637
3	3074214	rs2009399	T	G	-3.873
3	3115478	rs163897	T	C	-3.027
3	3269501	rs11129492	A	G	2.614
3	3280462	rs11707684	A	G	-3.314
3	3328129	rs13314881	T	C	3.283
3	3337110	rs10433590	T	C	-2.64
3	3387737	rs9858474	T	C	3.952
3	3652493	rs73016345	A	G	3.137
3	4332294	rs310729	T	C	3.633
3	4896920	rs9865928	T	C	2.72
3	5422680	rs118131661	A	G	3.307
3	5610859	rs11715557	T	C	2.821
3	6105186	rs973062	A	G	-2.757
3	6354972	rs55636447	A	C	-3.332
3	6747664	rs78800636	A	C	-2.969
3	7189058	rs17234983	A	C	3.415
3	7924583	rs114749863	A	G	-3.422
3	8261615	rs12634983	T	C	-2.796
3	8273661	rs1545998	T	G	-2.593
3	8336032	rs144302846	T	G	-2.719
3	8420810	rs13097757	A	G	2.958
3	8585471	rs7632129	A	G	3.163
3	8814143	rs116517678	T	C	-2.789
3	9010906	rs73024009	A	C	-2.587
3	9080869	rs578911	A	G	3.554
3	9110709	rs113937760	A	G	-2.799
3	9114759	rs6793348	T	C	-2.691
3	9339424	rs2648564	A	G	2.661
3	10296296	rs2241310	T	G	3.594
3	10785801	rs13069070	T	G	-2.712
3	10971879	rs2655284	A	G	2.61
3	11229285	rs3898833	T	C	2.743
3	11695320	rs74908368	T	C	3.421
3	11723224	rs6769422	A	G	-3.137
3	11889365	rs430373	A	G	-2.579
3	11958890	rs72624436	A	C	-2.586
3	11996538	rs145464590	A	G	3.889
3	12386481	rs73025232	T	C	2.816
3	12489342	rs17819328	T	G	3.301
3	12538719	rs299649	T	C	-2.947
3	13101252	rs73018510	A	G	-3.64
3	13110476	rs1157649	T	C	3.305
3	13122728	rs2686750	A	G	2.65
3	13146033	rs2686749	T	C	2.823
3	13181776	rs1603146	A	G	-2.952
3	13330196	rs7642842	T	C	-2.97
3	13448392	rs9878195	A	G	-2.608
3	13815133	rs6781594	A	G	-2.81
3	14062516	rs146092734	T	C	-2.665
3	15243368	rs116183263	A	C	-3.158
3	15299227	rs6771876	A	G	-2.85
3	15343408	rs143582575	T	C	2.666
3	15501492	rs114924275	A	G	-3.486
3	16237008	rs17272362	A	G	-3.697
3	16702944	rs9819619	T	C	2.8
3	16745749	rs13094422	T	C	3.227
3	16747387	rs12634883	T	G	-2.581
3	16765283	rs7627903	T	C	-3.024
3	17168722	rs116663774	T	G	2.832
3	17337568	rs75814116	T	G	2.752
3	17503941	rs58473554	A	G	3.451
3	17785869	rs11715952	T	C	3.068
3	18135744	rs74559324	A	G	3.658
3	18462531	rs78702810	T	C	2.7
3	18777836	rs6550617	A	G	-5.189
3	18784329	rs9816284	T	C	-4.878
3	18905739	rs9850756	T	C	-2.718
3	19467005	rs78823700	A	G	-2.755
3	19568009	rs6549948	A	G	-2.85
3	19757894	rs1506102	T	C	2.766
3	19776406	rs76486090	A	G	3.214
3	19828583	rs6785418	A	G	2.695
3	20112796	rs62243099	T	C	-2.934
3	20134392	rs6550339	T	C	-3.294
3	20458340	rs145363568	A	C	2.664
3	20494582	rs59025955	T	C	-2.788
3	20575782	rs6808449	A	G	-3.542
3	20649253	rs186549327	A	G	-3.74
3	20667598	rs9816480	T	C	2.606
3	20887704	rs73037303	A	C	2.59
3	20987845	rs12497352	A	G	-2.618
3	22080210	rs711690	T	C	2.629
3	22433814	rs10510527	T	C	-2.809
3	23153613	rs73040011	A	G	-2.805
3	23191784	rs9831312	T	C	-3.726
3	23567289	rs7632814	T	G	-4.494
3	23663416	rs6550770	T	C	2.997
3	24067847	rs12488759	T	C	-3.667
3	24173502	rs114097101	T	C	2.929
3	24264860	rs958893	T	C	-2.802
3	24291197	rs9867989	T	C	2.758
3	24486590	rs149493310	T	C	-3.545
3	24679855	rs139109905	A	G	-2.6
3	25051117	rs4302350	A	G	3.031
3	25095487	rs146890043	T	C	-2.758
3	25332732	rs322672	T	C	3.568
3	26065481	rs7630803	A	C	-2.816
3	26674520	rs57526802	T	C	-2.741
3	26795716	rs73061335	T	G	-2.969
3	26951671	rs17233757	T	C	-2.853
3	27016055	rs12487330	T	C	2.651
3	27724500	rs28420508	A	G	-3.044
3	28014995	rs116168696	T	C	2.576
3	28058846	rs78890682	T	C	2.86
3	28758697	rs922290	T	C	3.086
3	29373721	rs12488752	T	C	-2.726
3	29410739	rs116402136	A	C	-2.704
3	29520664	rs1347770	T	C	2.864
3	29527611	rs182575265	T	C	-2.973
3	29903499	rs1375504	A	C	2.972
3	30448669	rs149245383	T	C	2.737
3	30558413	rs28532904	A	G	2.825
3	31795342	rs1902344	A	C	-2.986
3	32651207	rs79710895	A	G	-2.652
3	32677351	rs57815548	T	C	-3.034
3	32838168	rs62251900	A	G	2.578
3	32959466	rs141206482	A	C	2.701
3	33066683	rs7616228	T	C	-2.782
3	34063117	rs74376496	T	C	-2.837
3	34224975	rs6773948	T	C	-2.792
3	35681232	rs138068362	A	C	-2.833
3	35695878	rs12632607	A	G	3.133
3	35714560	rs10446457	T	C	-3.269
3	35856058	rs73828919	A	G	2.912
3	36288495	rs115428626	T	C	-2.952
3	36629731	rs114337859	A	C	2.76
3	36898973	rs17201603	A	G	2.687
3	36967236	rs56360944	A	C	2.794
3	37530952	rs1426610	A	G	-3.592
3	37625750	rs9857453	T	G	2.953
3	38350134	rs2070491	A	G	2.765
3	38608443	rs146150769	T	C	-2.73
3	38746042	rs78425552	T	G	2.871
3	38746243	rs7428538	T	C	2.605
3	38825270	rs9848976	A	C	-2.718
3	39195462	rs2249736	T	G	3.035
3	39363377	rs114773491	A	G	3.213
3	39858479	rs116466773	T	C	2.626
3	40195043	rs7644914	T	G	-3.382
3	41024423	rs6776199	T	C	-3.185
3	41058094	rs36031961	T	C	2.584
3	41373224	rs9311268	A	G	-3.629
3	41478282	rs76829000	A	C	3.068
3	41759288	rs61745795	T	C	-3.425
3	42188521	rs78755683	T	C	2.995
3	42627640	rs116011227	T	C	-2.639
3	42882960	rs187747372	T	C	2.728
3	43050667	rs190182286	T	G	-2.994
3	43232385	rs62246169	A	G	2.62
3	43484213	rs1384434	T	C	-2.981
3	43498024	rs78549154	A	G	-2.942
3	43994245	rs62252209	A	G	3.319
3	44093069	rs141278796	A	G	-2.905
3	44281718	rs1463683	T	C	-3.204
3	44635461	rs13319803	A	G	-2.686
3	45284315	rs33773	A	G	-2.614
3	45357479	rs80059748	A	G	2.886
3	45629287	rs115679256	A	G	2.869
3	45647096	rs116641116	A	G	-3.994
3	45739807	rs2673050	T	G	-3.529
3	45765132	rs73058498	T	G	3.455
3	45853848	rs9849511	A	C	3.344
3	46198376	rs34897745	A	C	-2.678
3	46545831	rs12489117	T	C	-2.942
3	46563790	rs187726344	A	G	-3.242
3	46764220	rs113441737	A	G	-3.308
3	47095177	rs62246403	T	C	2.935
3	48068610	rs62260788	T	C	-3.119
3	48405661	rs75815271	T	C	3.316
3	48478088	rs4858819	T	C	4.984
3	48762507	rs7641050	T	C	5.528
3	48765168	rs56735597	A	G	2.796
3	48768586	rs62261476	T	C	-4.307
3	49033485	rs62262471	T	G	3.577
3	49040462	rs6772452	A	G	5.487
3	49113729	rs73082362	T	C	-3.101
3	49317338	rs6778080	T	C	6.331
3	49403287	rs150168772	T	G	-3.525
3	49425004	rs34071734	A	G	2.924
3	49615624	rs11130208	T	G	-4.054
3	49626600	rs138320228	T	C	-2.944
3	49734204	rs140746667	T	C	2.719
3	49740895	rs35726701	A	G	2.584
3	49819779	rs35474403	T	G	3.816
3	49821362	rs116238056	A	G	-2.992
3	49891362	rs17598137	A	C	3.963
3	50174197	rs2624847	T	G	3.275
3	50178011	rs739983	A	G	3.385
3	50287551	rs2298954	T	C	3.042
3	50519141	rs11715725	T	C	2.873
3	50829826	rs73074997	T	C	3.561
3	51166005	rs73087278	A	G	3.757
3	51708144	rs73080631	T	G	3.368
3	52463063	rs115862195	T	G	3.159
3	52913939	rs11716402	T	C	-3.636
3	53510786	rs9870685	A	G	-2.686
3	53587939	rs67495732	A	G	2.978
3	53879191	rs45616236	A	G	-3.678
3	53883444	rs45442298	T	C	-3.253
3	54153163	rs78941435	T	C	3.255
3	54170106	rs139167444	T	C	-3.698
3	54424487	rs35591016	T	C	-3.076
3	55112415	rs11130451	A	G	-3.111
3	55182258	rs75710075	T	C	3.079
3	55318083	rs75754839	T	C	-2.977
3	55676177	rs78995847	A	G	2.73
3	56302188	rs12633004	A	G	-2.713
3	56306243	rs74439297	A	C	-3.085
3	56446696	rs931461	T	G	-2.822
3	56669000	rs62251182	T	C	-2.881
3	56692321	rs4681725	T	G	-2.863
3	56882995	rs62249816	A	C	2.964
3	58216665	rs72884501	A	G	-2.791
3	59377027	rs7619628	T	C	2.997
3	59402654	rs1899759	A	G	-2.693
3	59434719	rs72873802	T	C	3.542
3	59516537	rs79015570	A	G	-2.916
3	59537687	rs78244716	A	G	-3.197
3	59850337	rs1905863	T	C	3.485
3	59875049	rs7622148	T	C	2.685
3	59945727	rs11707548	A	G	-2.848
3	59962330	rs3772480	T	C	-2.795
3	59970997	rs2630190	T	C	-3.406
3	60113861	rs9833904	A	G	-3.014
3	60158293	rs2103474	T	C	2.835
3	60477413	rs7646323	T	G	-3.02
3	60892741	rs6765028	T	C	3.683
3	61087806	rs7611232	A	G	2.951
3	61103740	rs73112325	A	G	2.755
3	61594984	rs9838265	A	G	2.835
3	61650562	rs66551004	A	G	4.807
3	61769943	rs659830	A	G	3
3	62406310	rs115306296	A	G	3.161
3	62561035	rs7620572	A	C	2.756
3	62687788	rs56371058	T	G	-2.794
3	63050580	rs112613855	A	C	2.64
3	64310200	rs28876684	T	C	3.438
3	64350799	rs57565412	A	G	-3.462
3	64633015	rs116717855	A	G	-2.587
3	64887786	rs73125618	A	G	2.653
3	64923109	rs704453	T	C	-2.722
3	65572698	rs940630	A	G	-3.045
3	65589021	rs68057148	A	G	3.145
3	65650570	rs6445494	A	G	-3.164
3	65660891	rs75846417	T	G	-2.678
3	65718426	rs9877160	T	C	-2.795
3	65806838	rs17361892	T	C	2.772
3	65879245	rs264668	T	C	2.813
3	65975786	rs4688625	A	G	-3.705
3	66050460	rs77948798	A	G	-3.134
3	66127240	rs28711943	T	C	2.815
3	66489414	rs62245373	T	G	3.441
3	66649052	rs67260577	T	C	3.123
3	66685281	rs77435917	T	C	2.583
3	67529902	rs4527393	T	C	2.802
3	67801320	rs56857418	T	C	3.277
3	67984169	rs1905803	A	C	-3.598
3	68104716	rs73106898	A	G	-2.661
3	68106746	rs9822658	A	G	-2.889
3	68474059	rs17047690	A	G	2.733
3	68643472	rs73098726	A	G	-3.044
3	69297769	rs185375448	T	C	-2.77
3	69523980	rs149653338	A	G	3.512
3	69703718	rs62252963	A	G	-2.96
3	69718557	rs73107937	A	G	3.038
3	69931160	rs151169708	A	G	4.157
3	70087112	rs79504469	A	G	3.172
3	70220409	rs150152723	T	G	-4.848
3	70352180	rs1357267	A	G	-2.78
3	70590738	rs9811345	A	G	3.731
3	70954512	rs13093886	A	G	-3.237
3	70976498	rs73116381	A	C	2.947
3	71261409	rs7372326	T	C	-2.858
3	71435427	rs62246006	A	G	2.851
3	71563732	rs13078958	A	G	2.593
3	71675525	rs830626	T	G	-4.057
3	71784321	rs73090632	A	G	-2.784
3	72036558	rs1505972	T	C	-3.401
3	72045778	rs62245473	T	C	4.03
3	72501490	rs57357027	T	C	2.788
3	72725611	rs76897692	T	C	-2.836
3	73107400	rs10865671	A	G	-3.997
3	73137697	rs79311672	T	C	-3.187
3	73435210	rs3845869	T	C	3.427
3	73510258	rs4676926	T	C	2.602
3	73785176	rs4676952	A	C	-2.587
3	73823402	rs79625561	T	C	-3.423
3	73861048	rs55735814	A	C	-3.66
3	73868891	rs633118	A	G	3.365
3	74357705	rs503942	A	G	2.657
3	74365940	rs150123092	A	G	-3.293
3	75108484	rs73113284	A	G	-2.785
3	76548418	rs1503128	A	G	2.853
3	76716986	rs11720628	T	C	-3.714
3	76891355	rs7433107	A	G	-2.946
3	77185378	rs76001234	A	G	3.73
3	78386756	rs9875046	A	C	-2.676
3	78588983	rs34556941	A	G	-2.955
3	78755926	rs114770195	A	G	2.971
3	80381180	rs9835625	A	G	4.614
3	81220960	rs969151	T	G	3.3
3	81348266	rs13092938	A	G	-3.49
3	81561964	rs6785586	T	C	-2.717
3	81606853	rs112201452	T	C	-3.718
3	81873269	rs6804453	T	C	-3.745
3	82025835	rs7623648	T	C	-3.492
3	82276454	rs4493456	T	C	-4.054
3	82438209	rs9869034	A	G	3.168
3	82524642	rs8179976	T	G	-3.251
3	82782455	rs71328419	T	C	-2.583
3	83535951	rs78410331	A	G	2.829
3	83875964	rs34612120	A	C	3.752
3	84892866	rs421983	T	C	5.053
3	84976059	rs78223691	A	G	3.568
3	85068146	rs62250601	A	G	-3.372
3	85113612	rs17735321	A	G	2.909
3	85306528	rs73130751	A	G	3.397
3	85345159	rs78511823	T	C	-3.604
3	85434260	rs11921010	T	C	4.521
3	85446954	rs62250660	A	G	3.072
3	85491526	rs77643461	A	G	-3.596
3	85621305	rs114265857	A	G	3.324
3	85687785	rs9880272	T	G	-3.687
3	85709617	rs75311833	A	G	2.579
3	85758257	rs73845624	A	C	4.807
3	85874510	rs75212598	T	C	-2.753
3	86227304	rs138966638	A	G	2.948
3	86355891	rs79906176	A	G	2.657
3	86540035	rs73148631	A	C	3.234
3	86986970	rs78726321	T	C	3.771
3	87345033	rs115167806	A	G	3.483
3	87402799	rs13090191	A	G	3.114
3	93869349	rs79410750	A	G	3.016
3	94756214	rs77753030	T	C	-2.751
3	95009585	rs147926467	A	C	3.577
3	95060432	rs113364986	A	G	-2.701
3	95438570	rs116066344	T	G	-2.986
3	95702105	rs4589952	T	C	2.76
3	95784681	rs116095368	T	G	-3.237
3	95985642	rs183128171	T	C	-3.332
3	96034980	rs143260979	T	G	-3.011
3	96384262	rs116266798	A	G	2.639
3	96478368	rs75574041	A	G	-3.101
3	96534567	rs9867772	A	G	-2.928
3	97487786	rs67781807	A	G	-3.544
3	97647720	rs831905	A	G	-3.45
3	97892584	rs13086513	A	G	2.812
3	97994268	rs1011205	A	G	-2.744
3	98472854	rs114247276	T	C	-2.651
3	98524018	rs77172752	A	G	-2.876
3	98626734	rs73140009	A	G	-3.151
3	98664051	rs2128054	A	G	-3.582
3	101028755	rs78041056	A	C	3.531
3	101293943	rs16844073	T	C	-2.86
3	101644931	rs9869235	T	C	-2.682
3	101738807	rs1513123	T	C	2.697
3	102245961	rs17823437	A	G	3.466
3	102343690	rs73134037	T	C	2.689
3	102387980	rs9842519	A	G	2.807
3	103889096	rs75415332	T	G	2.94
3	105335854	rs73179825	A	G	2.888
3	105713344	rs141000112	T	C	2.915
3	105978845	rs117599898	A	C	2.991
3	106335082	rs7626568	T	C	-2.626
3	106384140	rs79572166	A	G	-3.378
3	106452359	rs12632778	T	G	-2.891
3	106681538	rs11712933	T	C	-3.076
3	106760932	rs139078633	A	G	-2.653
3	106971327	rs11710776	T	C	-2.667
3	107071409	rs9989971	A	G	2.795
3	107303700	rs681578	A	G	3.023
3	107403069	rs67944096	A	G	2.987
3	107481491	rs34840956	A	G	3.3
3	107550132	rs12493874	A	C	4.103
3	107553632	rs75193453	T	G	2.907
3	107554970	rs11715719	A	C	2.645
3	107560657	rs78257698	T	C	3.35
3	107583362	rs114053233	A	G	-3.028
3	107594430	rs77699477	A	G	3.06
3	107847725	rs9839167	A	G	-2.681
3	109616505	rs1164213	T	C	-3.509
3	109806723	rs13060275	T	G	-2.874
3	110260046	rs1606349	T	C	3.295
3	110948387	rs12631332	A	G	2.789
3	111424113	rs116565456	T	C	-2.694
3	111715760	rs77981934	A	C	2.722
3	111763369	rs79231988	A	G	-2.921
3	113284208	rs12635148	A	G	-2.83
3	113324119	rs9813488	A	G	2.81
3	113481913	rs12632983	A	C	-2.884
3	114164156	rs13067741	T	C	3.976
3	114195419	rs72952526	A	G	-2.86
3	115025477	rs11717514	A	G	2.586
3	115340144	rs1438357	T	C	3.042
3	115548984	rs2918214	A	G	2.776
3	115590268	rs76304029	T	C	3.68
3	115688067	rs78857574	T	C	-2.741
3	115807587	rs7637650	A	C	-2.99
3	116028695	rs17702596	A	G	-2.966
3	116794215	rs12491309	T	C	-2.67
3	116887424	rs9880688	T	C	3.322
3	116961056	rs9862120	A	G	3.523
3	117366927	rs6774738	T	C	3.09
3	117932154	rs9849880	T	G	-2.626
3	118626321	rs75800989	A	G	-2.633
3	118875732	rs2001772	A	G	-3.227
3	118891648	rs7630771	T	C	3.004
3	119274841	rs6807532	T	C	-3.288
3	119662535	rs75651033	T	C	-2.938
3	120108755	rs2673696	T	C	2.767
[truncated: 7,156 more rows]

## Sheet: eTable 3
	eTable 3. Polygenic Score (PGS) Analysis Results After Excluding rs1229984 T Allele Carriers
Dataset	PGS threshold	OR (95%CI)	beta	SE	P value	# case in high/low-risk group	# control in high/low-risk group	# case in other group	# control in other group
AOU	Top 5%	1.94 (1.76-2.14)	0.661283	0.0500761	8.14963e-40	490	4928	4941	96292
AOU	Top 10%	1.85 (1.72-2.00)	0.616263	0.0382453	2.05261e-58	907	9934	4524	91286
AOU	Top 15%	1.73 (1.62-1.85)	0.549868	0.033648	4.9774e-60	1258	14989	4173	86231
AOU	Top 20%	1.72 (1.62-1.83)	0.541863	0.0309548	1.31295e-68	1618	20027	3813	81193
AOU	Top 25%	1.71 (1.62-1.81)	0.537064	0.0294321	2.16485e-74	1952	25028	3479	76192
AOU	Top 30%	1.68 (1.59-1.78)	0.520733	0.0285969	4.34683e-74	2254	30104	3177	71116
AOU	Top 35%	1.71 (1.62-1.81)	0.535494	0.0281669	1.37085e-80	2576	35140	2855	66080
AOU	Top 40%	1.69 (1.60-1.78)	0.522554	0.0281131	4.05321e-77	2850	40202	2581	61018
AOU	Top 45%	1.68 (1.59-1.77)	0.517197	0.0283474	2.26783e-74	3119	45259	2312	55961
AOU	Top 50%	1.67 (1.58-1.77)	0.512658	0.0288538	1.2625e-70	3375	50349	2056	50871
AOU	Bottom 45%	0.60 (0.57-0.64)	0.507566	0.0296339	9.20049e-66	1814	45784	3617	55436
AOU	Bottom 40%	0.60 (0.56-0.63)	0.514541	0.0308009	1.19697e-62	1568	40706	3863	60514
AOU	Bottom 35%	0.59 (0.55-0.62)	0.534247	0.0324896	9.3142e-61	1320	35623	4111	65597
AOU	Bottom 30%	0.57 (0.53-0.61)	0.566972	0.0348799	2.05897e-59	1078	30535	4353	70685
AOU	Bottom 25%	0.58 (0.54-0.62)	0.550278	0.0375676	1.39392e-48	889	25430	4542	75790
AOU	Bottom 20%	0.58 (0.53-0.63)	0.549095	0.0415655	7.64559e-40	695	20339	4736	80881
AOU	Bottom 15%	0.55 (0.50-0.61)	0.592258	0.0482548	1.25607e-34	493	15285	4938	85935
AOU	Bottom 10%	0.51 (0.45-0.57)	0.682669	0.0610114	4.60491e-29	295	10202	5136	91018
AOU	Bottom 5%	0.50 (0.43-0.60)	0.685773	0.0862691	1.87668e-15	143	5087	5288	96133
IB	Top 5%	2.11 (1.60-2.78)	0.7452	0.1406	1.14729e-07	76	220	813	4895
IB	Top 10%	1.67 (1.35-2.06)	0.5105	0.1087	2.6357e-06	127	476	762	4639
IB	Top 15%	1.58 (1.32-1.90)	0.4602	0.0933	8.06572e-07	183	726	706	4389
IB	Top 20%	1.48 (1.25-1.75)	0.391	0.0853	4.58596e-06	231	985	658	4130
IB	Top 25%	1.53 (1.31-1.78)	0.4227	0.0796	1.08444e-07	290	1233	599	3882
IB	Top 30%	1.56 (1.34-1.81)	0.4429	0.0764	6.75261e-09	343	1468	546	3647
IB	Top 35%	1.55 (1.34-1.79)	0.4351	0.0747	5.67146e-09	389	1717	500	3398
IB	Top 40%	1.55 (1.34-1.79)	0.4376	0.0738	3.06724e-09	438	1969	451	3146
IB	Top 45%	1.53 (1.32-1.76)	0.4232	0.0738	9.72791e-09	481	2226	408	2889
IB	Top 50%	1.62 (1.40-1.88)	0.4824	0.0749	1.17204e-10	536	2477	353	2638
IB	Bottom 45%	0.66 (0.57-0.76)	0.418	0.076	3.76918e-08	322	2373	567	2742
IB	Bottom 40%	0.66 (0.57-0.77)	0.4151	0.0782	1.09573e-07	283	2117	606	2998
IB	Bottom 35%	0.70 (0.60-0.82)	0.353	0.0807	1.22078e-05	252	1849	637	3266
IB	Bottom 30%	0.69 (0.58-0.81)	0.373	0.0855	1.28421e-05	209	1589	680	3526
IB	Bottom 25%	0.70 (0.58-0.83)	0.3608	0.0915	8.08509e-05	172	1326	717	3789
IB	Bottom 20%	0.70 (0.58-0.86)	0.3499	0.1	0.000466932	137	1063	752	4052
IB	Bottom 15%	0.65 (0.52-0.81)	0.4333	0.1156	0.000178667	96	808	793	4307
IB	Bottom 10%	0.55 (0.42-0.74)	0.5903	0.1474	6.22938e-05	55	548	834	4567
IB	Bottom 5%	0.53 (0.35-0.81)	0.6289	0.2101	0.00276385	26	273	863	4842
